# Supplementary material for: The NDE1 genomic locus can affect treatment of psychiatric illness through gene expression changes related to microRNA-484
Source: Open Biol. 2017 Nov 15;7(11):170153. doi: 10.1098/rsob.170153 (PMC5717342; doi:10.1098/rsob.170153)
Supplement: Supplementary Table 1 [file rsob170153supp2.xlsx]

## Sheet: Table S1 a) p-value <0.05
					Finnish Schizophrenia Family Cohort					Finnish Schizophrenia Twin Cohort				GTEx				Hennah & Porteous 2009
Order	Test Variant	Test Gene	Target Gene ID	Target Probe ID	Effect Size	Std. Error	t value	p-value	q-value	Effect Size	Std. Error	t value	p-value	Effect Size	Std. Error	t value	p-value	Replicated	mir-484 Targets
1	rs4781678	NDE1	SSRP1	ILMN_2233099	0.316904	0.0827877	3.82791	0.000468869	0.999834
2	rs4781678	NDE1	IL23A	ILMN_1715603	1.9154	0.514835	3.72042	0.000657802	0.997487
3	rs4781678	NDE1	LOC729362	ILMN_3236877	0.305306	0.090799	3.36243	0.00192301	0.999834
4	rs4781678	NDE1	PHKG2	ILMN_1669607	0.189012	0.0574861	3.28796	0.00217927	0.999992
5	rs4781678	NDE1	RPA1	ILMN_2049642	-1.6729	0.524497	-3.18953	0.00285379	0.997487
6	rs4781678	NDE1	B2M	ILMN_2148459	-2.83842	0.895538	-3.16951	0.00301332	0.997487
7	rs4781678	NDE1	TMEM187	ILMN_3242211	1.88398	0.604579	3.11619	0.0034805	0.997487
8	rs4781678	NDE1	CUL1	ILMN_1749629	0.157642	0.0507803	3.10439	0.00359277	0.999992
9	rs4781678	NDE1	ZNF707	ILMN_1782021	-0.257089	0.084751	-3.03346	0.00434316	0.999834
10	rs4781678	NDE1	WDR5	ILMN_1728626	0.169771	0.0559728	3.0331	0.00434738	0.999992
11	rs4781678	NDE1	C10ORF137	ILMN_1791656	0.171706	0.0571175	3.00619	0.00473195	0.999992
12	rs4781678	NDE1	C14ORF181	ILMN_1689560	-0.178288	0.0596346	-2.98967	0.00494217	0.999992
13	rs4781678	NDE1	ETFA	ILMN_1718924	0.326776	0.10957	2.98234	0.00497308	0.999834
14	rs4781678	NDE1	LOC728556	ILMN_1790819	-0.16471	0.055924	-2.94524	0.00548294	0.999992
15	rs4781678	NDE1	RABGEF1	ILMN_2230577	-0.17904	0.0607018	-2.9495	0.00572387	0.999992
16	rs4781678	NDE1	DNAJC25	ILMN_1778161	-0.158775	0.0542276	-2.92795	0.00573703	0.999992
17	rs4781678	NDE1	LOC728889	ILMN_3236634	-0.178834	0.060653	-2.94848	0.00573893	0.999992
18	rs4781678	NDE1	HS.569182	ILMN_1866255	-0.155492	0.0533391	-2.91515	0.00593211	0.999992
19	rs4781678	NDE1	SEC22C	ILMN_1664051	-0.135142	0.0474014	-2.85101	0.00700692	0.999992
20	rs4781678	NDE1	PFDN1	ILMN_1717855	-0.164702	0.0578189	-2.84858	0.00705105	0.999992
21	rs4781678	NDE1	RGMA	ILMN_1717636	0.308166	0.107968	2.85425	0.00711209	0.999834
22	rs4781678	NDE1	RPL21	ILMN_2290808	0.414088	0.145777	2.84055	0.00719851	0.999834
23	rs4781678	NDE1	C12ORF31	ILMN_2122176	-0.221166	0.0782269	-2.82723	0.00744964	0.999992
24	rs4781678	NDE1	LOC728368	ILMN_3297947	-0.161139	0.0572582	-2.81425	0.00778644	0.999992
25	rs4781678	NDE1	FAM108A3	ILMN_2307978	0.145516	0.0518844	2.80461	0.00789501	0.999992
26	rs4781678	NDE1	ZXDA	ILMN_2342250	-0.170928	0.060992	-2.80247	0.00831371	0.999992
27	rs4781678	NDE1	TEX261	ILMN_1692272	-1.41119	0.510304	-2.76539	0.00872634	0.997487
28	rs4781678	NDE1	PSMD1	ILMN_1702837	0.138909	0.0503262	2.76018	0.00884266	0.999992
29	rs4781678	NDE1	HS.105636	ILMN_1838310	-0.180403	0.0652727	-2.76384	0.00885099	0.999992
30	rs4781678	NDE1	LOC644297	ILMN_1722284	-2.3127	0.847305	-2.72948	0.00985983	0.997487
31	rs4781678	NDE1	CCDC55	ILMN_1702541	-0.156327	0.0574372	-2.72171	0.00994458	0.999992
32	rs4781678	NDE1	CD44	ILMN_2348788	1.79798	0.664387	2.70623	0.0101351	0.997487
33	rs4781678	NDE1	HSPC157	ILMN_3272768	0.251398	0.0929224	2.70546	0.0101547	0.999834
34	rs4781678	NDE1	C4ORF46	ILMN_3249240	1.81651	0.676541	2.68499	0.0107908	0.997487
35	rs4781678	NDE1	XYLT2	ILMN_1799815	-1.45046	0.542695	-2.67269	0.0110244	0.997487
36	rs4781678	NDE1	LOC643284	ILMN_1739263	0.41231	0.154724	2.66481	0.0112435	0.999834
37	rs4781678	NDE1	SYPL1	ILMN_1691458	1.49952	0.565411	2.65208	0.0116061	0.997487
38	rs4781678	NDE1	AKAP8L	ILMN_1768962	0.157374	0.0594123	2.64885	0.0116999	0.999992
39	rs4781678	NDE1	LY6E	ILMN_1695404	-1.4294	0.540042	-2.64682	0.011759	0.997487
40	rs4781678	NDE1	LOC440055	ILMN_1700316	0.359994	0.136241	2.64234	0.011891	0.999834
41	rs4781678	NDE1	CNIH	ILMN_2330112	-0.165936	0.0629539	-2.63583	0.0120846	0.999992
42	rs4781678	NDE1	ACLY	ILMN_1749014	0.135771	0.0520523	2.60835	0.0129354	0.999992
43	rs4781678	NDE1	HS.579013	ILMN_1839193	1.61504	0.618976	2.60921	0.013019	0.997487
44	rs4781678	NDE1	EZH2	ILMN_1652913	-0.255021	0.0976202	-2.61237	0.0131591	0.999834
45	rs4781678	NDE1	TARSL2	ILMN_1720267	0.18912	0.0726426	2.60343	0.0132052	0.999992
46	rs4781678	NDE1	TBN	ILMN_1697175	0.141458	0.0544282	2.59898	0.0133503	0.999992
47	rs4781678	NDE1	C13ORF15	ILMN_1658494	1.4337	0.553469	2.59038	0.0135211	0.997487
48	rs4781678	NDE1	DSCR3	ILMN_1717099	-0.1392	0.0538606	-2.58445	0.0137198	0.999992
49	rs4781678	NDE1	CHMP2B	ILMN_1741176	-0.136575	0.053103	-2.57189	0.0141491	0.999992
50	rs4781678	NDE1	NLRP3	ILMN_1696933	1.66527	0.645348	2.58042	0.014222	0.997487
51	rs4781678	NDE1	PRIC285	ILMN_1787509	0.147963	0.0575921	2.56915	0.0142444	0.999992
52	rs4781678	NDE1	NEDD9	ILMN_1758719	1.23655	0.483209	2.55904	0.0147194	0.997487
53	rs4781678	NDE1	BTF3L4	ILMN_2072140	-0.168706	0.0660935	-2.55253	0.0148354	0.999992
54	rs4781678	NDE1	TINP1	ILMN_2103295	-0.146377	0.057627	-2.54008	0.0152926	0.999992
55	rs4781678	NDE1	STAT2	ILMN_1690921	-1.37987	0.5433	-2.53979	0.0153032	0.997487
56	rs4781678	NDE1	CLPTM1L	ILMN_1752802	0.146872	0.0580124	2.53173	0.0156062	0.999992
57	rs4781678	NDE1	LOC643856	ILMN_3202885	0.1279	0.050247	2.54543	0.0156193	0.999992
58	rs4781678	NDE1	IFI6	ILMN_1687384	-1.53167	0.607537	-2.52111	0.016014	0.997487
59	rs4781678	NDE1	CXORF64	ILMN_3247835	-0.128225	0.0509765	-2.51538	0.0162379	0.999992
60	rs4781678	NDE1	MED24	ILMN_1711853	0.161276	0.0641219	2.51515	0.0162472	0.999992
61	rs4781678	NDE1	OAS2	ILMN_1674063	-1.43948	0.575135	-2.50286	0.0167374	0.997487
62	rs4781678	NDE1	CRK	ILMN_1666494	1.43093	0.568985	2.51489	0.0168011	0.997487
63	rs4781678	NDE1	ATP2B1	ILMN_2401933	-0.126986	0.0503629	-2.52141	0.0168651	0.999992
64	rs4781678	NDE1	NFYA	ILMN_1690325	-0.295353	0.118104	-2.50079	0.0169478	0.999834
65	rs4781678	NDE1	CANT1	ILMN_1664012	-0.224674	0.0900654	-2.49457	0.017076	0.999834					-0.052	0.021	-2.4	0.015
66	rs4781678	NDE1	ABT1	ILMN_1658083	-0.240011	0.0962348	-2.49401	0.0170987	0.999834
67	rs4781678	NDE1	MIR155HG	ILMN_3248910	1.27917	0.513019	2.49341	0.0171236	0.997487
68	rs4781678	NDE1	PYGB	ILMN_1778360	0.139253	0.0559666	2.48814	0.0173423	0.999992
69	rs4781678	NDE1	LOC728825	ILMN_1667970	-0.132275	0.0533465	-2.47954	0.0177053	0.999992
70	rs4781678	NDE1	MARK2	ILMN_2413572	0.130642	0.0527096	2.47851	0.0177489	0.999992
71	rs4781678	NDE1	STAG3L4	ILMN_1669851	-0.131974	0.0533234	-2.47498	0.0179003	0.999992
72	rs4781678	NDE1	VARS	ILMN_1696601	-1.34085	0.541767	-2.47496	0.017901	0.997487
73	rs4781678	NDE1	BIVM	ILMN_2214098	0.139386	0.0564342	2.46989	0.0182512	0.999992
74	rs4781678	NDE1	RBM7	ILMN_2183331	-0.131525	0.0533285	-2.46631	0.0182764	0.999992
75	rs4781678	NDE1	FAM72B	ILMN_3243986	-0.127638	0.0518419	-2.46206	0.0184636	0.999992
76	rs4781678	NDE1	ZNF638	ILMN_3299804	1.45154	0.590325	2.45888	0.0186046	0.997487					0.061	0.023	2.6	0.0097
77	rs4781678	NDE1	JMJD8	ILMN_1687921	-1.35383	0.550936	-2.45733	0.0186738	0.997487
78	rs4781678	NDE1	RPA1	ILMN_1795719	-1.34859	0.548852	-2.45711	0.0186839	0.997487
79	rs4781678	NDE1	CCM2	ILMN_1784352	0.143975	0.0586348	2.45546	0.0187578	0.999992
80	rs4781678	NDE1	LIPT1	ILMN_1717524	1.38207	0.563617	2.45214	0.0189072	0.997487
81	rs4781678	NDE1	LOC554206	ILMN_1690036	-0.120738	0.0491295	-2.45756	0.0189368	0.999992
82	rs4781678	NDE1	RRAGD	ILMN_1699772	-0.151977	0.0620197	-2.45046	0.0189832	0.999992
83	rs4781678	NDE1	LYRM5	ILMN_1744534	-0.128579	0.0524864	-2.44976	0.0190149	0.999992
84	rs4781678	NDE1	TCEAL3	ILMN_1749478	-0.134863	0.0551897	-2.44363	0.019295	0.999992
85	rs4781678	NDE1	LOC100128353	ILMN_3268165	-0.171468	0.0702071	-2.44231	0.0193559	0.999992
86	rs4781678	NDE1	LOC100133565	ILMN_3239610	-1.46646	0.600481	-2.44214	0.0193639	0.997487
87	rs4781678	NDE1	C2ORF49	ILMN_1701131	-0.134376	0.0550936	-2.43904	0.0195074	0.999992
88	rs4781678	NDE1	HIGD1A	ILMN_1674522	0.328286	0.134612	2.43876	0.0195205	0.999834
89	rs4781678	NDE1	FAM73B	ILMN_1701940	0.167315	0.0686282	2.43799	0.0195566	0.999992
90	rs4781678	NDE1	ALG13	ILMN_1761456	-0.138421	0.0568162	-2.43629	0.0196358	0.999992
91	rs4781678	NDE1	FLJ44054	ILMN_3236599	0.254522	0.104256	2.44131	0.0196802	0.999834
92	rs4781678	NDE1	ARL4A	ILMN_1743241	-0.126644	0.0520098	-2.435	0.0196964	0.999992
93	rs4781678	NDE1	SPRR1A	ILMN_1716591	1.32062	0.542367	2.43491	0.0197004	0.997487
94	rs4781678	NDE1	LOC649821	ILMN_1786242	0.223743	0.0921795	2.42725	0.0200625	0.999834
95	rs4781678	NDE1	MED7	ILMN_3306173	-0.134399	0.055336	-2.42878	0.0201267	0.999992
96	rs4781678	NDE1	C9ORF21	ILMN_1717229	1.28021	0.527792	2.42559	0.0201419	0.997487
97	rs4781678	NDE1	CRELD2	ILMN_1748707	-1.26905	0.52321	-2.42551	0.0201457	0.997487
98	rs4781678	NDE1	DEGS1	ILMN_1667430	1.59097	0.65695	2.42175	0.0203265	0.997487
99	rs4781678	NDE1	SSH2	ILMN_1672834	0.165289	0.068285	2.42057	0.0203835	0.999992					0.038	0.019	2	0.048
100	rs4781678	NDE1	LOC100131735	ILMN_3208233	-0.129533	0.0535179	-2.42037	0.0203933	0.999992
101	rs4781678	NDE1	MTMR10	ILMN_1778734	0.122352	0.0505846	2.41877	0.0204711	0.999992
102	rs4781678	NDE1	HMGB2	ILMN_2219712	0.132158	0.0546457	2.41845	0.0204866	0.999992					0.055	0.027	2	0.042
103	rs4781678	NDE1	ZXDB	ILMN_1685547	-0.14847	0.0612495	-2.42402	0.0205007	0.999992
104	rs4781678	NDE1	C7ORF41	ILMN_1672605	0.201917	0.0835232	2.4175	0.0205327	0.999834
105	rs4781678	NDE1	TGIF1	ILMN_2318643	-0.126168	0.052291	-2.4128	0.0207626	0.999992
106	rs4781678	NDE1	ACLY	ILMN_2371379	-1.33667	0.554115	-2.41226	0.0207893	0.997487
107	rs4781678	NDE1	ANKFY1	ILMN_1794470	0.144523	0.0600011	2.40868	0.0209664	0.999992
108	rs4781678	NDE1	LOC100131905	ILMN_3275489	0.315254	0.131106	2.40456	0.0211716	0.999834
109	rs4781678	NDE1	NOMO1	ILMN_2126957	0.129853	0.0540766	2.40128	0.0213364	0.999992
110	rs4781678	NDE1	CMAH	ILMN_1704084	0.223987	0.0934647	2.39649	0.0215794	0.999834
111	rs4781678	NDE1	AES	ILMN_1712944	0.135192	0.0564581	2.39455	0.0216783	0.999992
112	rs4781678	NDE1	DOCK3	ILMN_1712352	1.30186	0.543787	2.39407	0.0217029	0.997487
113	rs4781678	NDE1	LOC730820	ILMN_1719344	1.6083	0.673106	2.38937	0.0219446	0.997487
114	rs4781678	NDE1	C6ORF66	ILMN_1659524	-0.136671	0.0572068	-2.38908	0.0219601	0.999992
115	rs4781678	NDE1	FAM108A2	ILMN_3178529	0.134277	0.0562247	2.38823	0.0220041	0.999992
116	rs4781678	NDE1	SNAPC4	ILMN_1677484	0.163029	0.0682787	2.3877	0.0220316	0.999992
117	rs4781678	NDE1	LOC647361	ILMN_1652230	0.346204	0.145023	2.38723	0.0220556	0.999834
118	rs4781678	NDE1	LDHA	ILMN_1807106	-0.130854	0.0549619	-2.38082	0.0223913	0.999992
119	rs4781678	NDE1	LOC143666	ILMN_1651296	1.24565	0.523216	2.38077	0.022394	0.997487
120	rs4781678	NDE1	TUBGCP4	ILMN_1792173	0.138257	0.0580946	2.37986	0.0225857	0.999992
121	rs4781678	NDE1	NVL	ILMN_1712636	-1.25791	0.529821	-2.37422	0.022741	0.997487
122	rs4781678	NDE1	STOM	ILMN_1766657	0.224768	0.0948878	2.36878	0.0230334	0.999834					0.065	0.027	2.4	0.018
123	rs4781678	NDE1	LDHA	ILMN_3249748	-0.127376	0.0539276	-2.36198	0.0234036	0.999992
124	rs4781678	NDE1	GZF1	ILMN_1763328	-0.139648	0.0591285	-2.36177	0.023562	0.999992
125	rs4781678	NDE1	ALMS1	ILMN_1709474	-0.238187	0.10077	-2.36368	0.0236121	0.999834
126	rs4781678	NDE1	KBTBD4	ILMN_1687092	-0.162949	0.0691371	-2.35689	0.0236842	0.999992
127	rs4781678	NDE1	KIF3B	ILMN_2081398	-0.243928	0.103539	-2.35591	0.023886	0.999834
128	rs4781678	NDE1	TTC17	ILMN_1660810	-1.25899	0.535595	-2.35065	0.0240325	0.997487
129	rs4781678	NDE1	UCN	ILMN_2084073	0.139989	0.0593741	2.35775	0.0242802	0.999992
130	rs4781678	NDE1	TTC23	ILMN_2319234	1.34673	0.574056	2.34599	0.0242953	0.997487
131	rs4781678	NDE1	MRPL30	ILMN_1766154	-0.109919	0.0468846	-2.34446	0.024382	0.999992					0.076	0.036	2.1	0.037
132	rs4781678	NDE1	PIGA	ILMN_2367186	1.24715	0.531601	2.34602	0.0244425	0.997487					-0.055	0.023	-2.4	0.019
133	rs4781678	NDE1	N4BP2L2	ILMN_3234089	-0.274767	0.116729	-2.35388	0.0244976	0.999834
134	rs4781678	NDE1	KIF1B	ILMN_1735552	-1.28762	0.549883	-2.34163	0.0245435	0.997487
135	rs4781678	NDE1	NP	ILMN_2172174	-0.118909	0.0507858	-2.34138	0.0245579	0.999992
136	rs4781678	NDE1	DEGS1	ILMN_1780058	1.66477	0.711072	2.34121	0.0245677	0.997487
137	rs4781678	NDE1	HS.493239	ILMN_1870621	-0.123741	0.0529082	-2.33878	0.0247072	0.999992
138	rs4781678	NDE1	HIVEP1	ILMN_1735548	-0.199365	0.085249	-2.33862	0.0248667	0.999834
139	rs4781678	NDE1	LRRC45	ILMN_2275803	0.134279	0.0573168	2.34276	0.0251324	0.999992
140	rs4781678	NDE1	CBL	ILMN_1716080	0.122425	0.0526452	2.32548	0.0254839	0.999992
141	rs4781678	NDE1	SPRN	ILMN_2132898	1.18641	0.510466	2.32417	0.0255613	0.997487
142	rs4781678	NDE1	UBA2	ILMN_1742872	1.28851	0.554362	2.32431	0.0264103	0.997487									UBA2
143	rs4781678	NDE1	ZNF557	ILMN_1719163	-0.125042	0.0541765	-2.30805	0.0265344	0.999992
144	rs4781678	NDE1	CTBP1	ILMN_1719158	-1.296	0.562228	-2.3051	0.0267157	0.997487					-0.11	0.038	-2.8	0.0063
145	rs4781678	NDE1	BTF3	ILMN_2245676	-0.142332	0.0617873	-2.30357	0.0268104	0.999992
146	rs4781678	NDE1	PRKACB	ILMN_1771523	1.1035	0.477818	2.30946	0.0269386	0.997487
147	rs4781678	NDE1	EID2	ILMN_1704472	1.65539	0.719843	2.29965	0.0270546	0.997487
148	rs4781678	NDE1	C9ORF127	ILMN_1708029	1.47571	0.642316	2.29748	0.0271904	0.997487
149	rs4781678	NDE1	GPATCH8	ILMN_1764617	1.2645	0.549862	2.29967	0.0273744	0.997487
150	rs4781678	NDE1	DIP2A	ILMN_1778662	-1.43262	0.624412	-2.29435	0.0273872	0.997487
151	rs4781678	NDE1	RPS10P3	ILMN_3225669	-0.11497	0.0501355	-2.29319	0.0274608	0.999992
152	rs4781678	NDE1	MOGS	ILMN_1727642	0.139444	0.0608151	2.29292	0.0274778	0.999992
153	rs4781678	NDE1	WDR23	ILMN_1765825	0.116626	0.0509757	2.28787	0.0277993	0.999992
154	rs4781678	NDE1	CTBS	ILMN_2144573	-0.120925	0.0529471	-2.28387	0.0280561	0.999992
155	rs4781678	NDE1	BEX2	ILMN_2181892	-0.130773	0.0573235	-2.28132	0.0282215	0.999992
156	rs4781678	NDE1	TSPAN17	ILMN_1777881	-1.06629	0.467544	-2.28062	0.028267	0.997487
157	rs4781678	NDE1	BAT2	ILMN_2408179	-0.217306	0.0953226	-2.27969	0.0283273	0.999834
158	rs4781678	NDE1	RECQL	ILMN_1680850	0.205949	0.0904234	2.27761	0.0286223	0.999834
159	rs4781678	NDE1	LOC402057	ILMN_1664610	0.369228	0.16234	2.27442	0.0286725	0.999834
160	rs4781678	NDE1	FBXW5	ILMN_1701375	0.113727	0.050179	2.26642	0.0292031	0.999992
161	rs4781678	NDE1	LOC441009	ILMN_3294322	-0.130166	0.0574838	-2.26439	0.029339	0.999992
162	rs4781678	NDE1	RASAL3	ILMN_1795089	0.134194	0.0593121	2.26251	0.0294654	0.999992
163	rs4781678	NDE1	EVI2A	ILMN_2369018	-0.141247	0.0626231	-2.2555	0.0299414	0.999992
164	rs4781678	NDE1	ASB3	ILMN_1699606	-0.11247	0.0498743	-2.25507	0.029971	0.999992
165	rs4781678	NDE1	C3ORF58	ILMN_1797372	-0.149363	0.0664543	-2.24761	0.030486	0.999992
166	rs4781678	NDE1	TMEM185A	ILMN_2140389	0.12745	0.0567348	2.24641	0.0305691	0.999992
167	rs4781678	NDE1	ESD	ILMN_1669818	-0.151391	0.0673577	-2.24756	0.0308256	0.999992
168	rs4781678	NDE1	HS.558072	ILMN_1861057	-0.226286	0.100964	-2.24125	0.0312687	0.999834
169	rs4781678	NDE1	LOC729903	ILMN_3224952	0.309567	0.138538	2.23453	0.0314074	0.999834
170	rs4781678	NDE1	SYPL1	ILMN_2377174	-0.133761	0.0598975	-2.23316	0.0315048	0.999992
171	rs4781678	NDE1	SYPL1	ILMN_1764087	-0.154116	0.0690172	-2.23301	0.0315156	0.999992
172	rs4781678	NDE1	EGLN1	ILMN_1749892	1.42931	0.640976	2.2299	0.0317388	0.997487
173	rs4781678	NDE1	LOC653079	ILMN_3215954	0.300205	0.134847	2.22626	0.032002	0.999834
174	rs4781678	NDE1	MFAP1	ILMN_1676799	1.42995	0.641674	2.22846	0.0320091	0.997487
175	rs4781678	NDE1	VAT1	ILMN_1700690	-0.145648	0.0654395	-2.22569	0.0320439	0.999992
176	rs4781678	NDE1	RPL13	ILMN_1709039	1.14273	0.51314	2.22693	0.0321203	0.997487
177	rs4781678	NDE1	CAP1	ILMN_1797604	-1.28911	0.579799	-2.22338	0.0322124	0.997487
178	rs4781678	NDE1	KTN1	ILMN_2339202	-0.229263	0.103115	-2.22337	0.0322131	0.999834
179	rs4781678	NDE1	LOC649604	ILMN_1661399	-0.125776	0.0567439	-2.21655	0.0327139	0.999992
180	rs4781678	NDE1	PARP12	ILMN_1718558	0.128255	0.057883	2.21576	0.0327727	0.999992
181	rs4781678	NDE1	B2M	ILMN_1725427	0.382493	0.172699	2.2148	0.0328442	0.999834
182	rs4781678	NDE1	GATA3	ILMN_2406656	1.22399	0.552345	2.21598	0.0329244	0.997487
183	rs4781678	NDE1	UNC45A	ILMN_1726434	0.118716	0.0536332	2.21348	0.0329418	0.999992
184	rs4781678	NDE1	HDAC1	ILMN_1727458	-1.29482	0.585303	-2.21223	0.0330354	0.997487
185	rs4781678	NDE1	CLASP2	ILMN_1770548	-0.219721	0.0992521	-2.21377	0.0330891	0.999834					0.092	0.035	2.6	0.009
186	rs4781678	NDE1	ALKBH6	ILMN_1808792	0.132978	0.0601431	2.21103	0.033125	0.999992
187	rs4781678	NDE1	HNRPA2B1	ILMN_2369682	-1.27984	0.578963	-2.21057	0.0331593	0.997487
188	rs4781678	NDE1	CMTM8	ILMN_1710124	1.15896	0.524423	2.20998	0.0332038	0.997487					0.14	0.068	2	0.046
189	rs4781678	NDE1	DAB2	ILMN_2128428	-1.22379	0.554659	-2.20639	0.0334743	0.997487
190	rs4781678	NDE1	FGL1	ILMN_1803597	-0.114271	0.0518307	-2.20469	0.0336024	0.999992
191	rs4781678	NDE1	UBE2F	ILMN_2164242	0.224994	0.102327	2.19877	0.0340538	0.999834
192	rs4781678	NDE1	SPRY1	ILMN_2329914	-0.108287	0.0493122	-2.19595	0.0342708	0.999992
193	rs4781678	NDE1	CNIH	ILMN_1758543	-0.156843	0.0714764	-2.19433	0.0343959	0.999992
194	rs4781678	NDE1	ARF4	ILMN_1723884	-0.118895	0.0543175	-2.18889	0.0348195	0.999992
195	rs4781678	NDE1	FLJ39827	ILMN_1750051	-1.20867	0.550541	-2.19543	0.0350569	0.997487
196	rs4781678	NDE1	HLA-G	ILMN_1656670	-1.49941	0.686773	-2.18327	0.0352614	0.997487
197	rs4781678	NDE1	UBA1	ILMN_3297945	0.136697	0.0626112	2.18327	0.0352615	0.999992
198	rs4781678	NDE1	EIF2AK3	ILMN_1724984	1.32994	0.609171	2.1832	0.0354399	0.997487
199	rs4781678	NDE1	LOC644464	ILMN_3278906	0.368958	0.16917	2.18099	0.0354423	0.999834
200	rs4781678	NDE1	LAMP2	ILMN_1752351	-0.111024	0.0509183	-2.18043	0.0354869	0.999992
201	rs4781678	NDE1	ANO9	ILMN_1798679	-0.266552	0.122079	-2.18344	0.0356033	0.999834
202	rs4781678	NDE1	SAR1B	ILMN_1736888	1.17278	0.538536	2.17771	0.0357038	0.997487
203	rs4781678	NDE1	LOC100128689	ILMN_3268083	-0.138871	0.0637716	-2.17763	0.0357105	0.999992
204	rs4781678	NDE1	LOC731954	ILMN_3298400	-0.257757	0.118132	-2.18195	0.0357219	0.999834
205	rs4781678	NDE1	ERO1L	ILMN_1744963	1.31802	0.6056	2.17639	0.0358096	0.997487
206	rs4781678	NDE1	METTL1	ILMN_1815190	1.1832	0.543113	2.17855	0.0358099	0.997487
207	rs4781678	NDE1	SRXN1	ILMN_1804822	-0.128206	0.0589538	-2.17469	0.0359464	0.999992
208	rs4781678	NDE1	CD58	ILMN_1785268	-0.134588	0.0618935	-2.17451	0.0359605	0.999992
209	rs4781678	NDE1	CEP170	ILMN_1755290	-0.155855	0.0714725	-2.18064	0.0362251	0.999992
210	rs4781678	NDE1	TTL	ILMN_1764043	-1.2359	0.568977	-2.17214	0.0363261	0.997487
211	rs4781678	NDE1	RASAL3	ILMN_3238803	0.128293	0.0591264	2.16982	0.0363404	0.999992
212	rs4781678	NDE1	GUSBL1	ILMN_1705991	0.0984173	0.0454008	2.16775	0.0365092	0.999992
213	rs4781678	NDE1	LOC728138	ILMN_3287244	-1.35378	0.624693	-2.16711	0.036561	0.997487
214	rs4781678	NDE1	PARP9	ILMN_1731224	-1.21594	0.561497	-2.16554	0.0366895	0.997487
215	rs4781678	NDE1	LOC647081	ILMN_3219631	-0.121823	0.0562139	-2.16713	0.036734	0.999992
216	rs4781678	NDE1	SNORD3D	ILMN_3242315	-1.32372	0.611695	-2.16402	0.0368143	0.997487
217	rs4781678	NDE1	CDCA4	ILMN_1753183	-0.117967	0.0545466	-2.16269	0.0369241	0.999992
218	rs4781678	NDE1	FLJ45032	ILMN_1774211	1.32138	0.611521	2.16082	0.0372542	0.997487
219	rs4781678	NDE1	ARHGAP30	ILMN_1750805	-1.23398	0.571924	-2.1576	0.0373458	0.997487
220	rs4781678	NDE1	G3BP2	ILMN_1720422	-0.110983	0.0515378	-2.15342	0.037695	0.999992
221	rs4781678	NDE1	ARHGAP25	ILMN_1777998	0.121071	0.0562534	2.15224	0.0377942	0.999992
222	rs4781678	NDE1	NSF	ILMN_1680353	0.120453	0.0559835	2.15159	0.037849	0.999992					0.061	0.029	2.1	0.039
223	rs4781678	NDE1	TP53I13	ILMN_1666178	0.124356	0.0578278	2.15046	0.0379444	0.999992
224	rs4781678	NDE1	PSME3	ILMN_2346573	-1.5511	0.722726	-2.14618	0.0383067	0.997487
225	rs4781678	NDE1	TPST2	ILMN_2329679	-1.29158	0.602006	-2.14545	0.0383689	0.997487
226	rs4781678	NDE1	FAM174A	ILMN_1712577	-0.120902	0.0562956	-2.14763	0.0387476	0.999992
227	rs4781678	NDE1	PARP10	ILMN_2262044	0.116029	0.0542337	2.13942	0.0388861	0.999992
228	rs4781678	NDE1	PRR5	ILMN_1692664	0.139016	0.065046	2.1372	0.0390788	0.999992
229	rs4781678	NDE1	LOC400948	ILMN_1739335	0.264488	0.123767	2.13698	0.0390975	0.999834
230	rs4781678	NDE1	EPB41L4A	ILMN_1791867	-0.112488	0.0526462	-2.13667	0.0391239	0.999992
231	rs4781678	NDE1	BEX5	ILMN_1806473	1.13989	0.533474	2.13674	0.0392973	0.997487
232	rs4781678	NDE1	CCDC101	ILMN_1701477	-0.222324	0.103779	-2.14229	0.0394168	0.999834
233	rs4781678	NDE1	TFG	ILMN_2341815	-0.168538	0.0790111	-2.1331	0.0394352	0.999834
234	rs4781678	NDE1	LOC100131205	ILMN_3283775	0.31273	0.146749	2.13106	0.0396139	0.999834
235	rs4781678	NDE1	CNOT3	ILMN_2207393	-0.22669	0.106335	-2.13185	0.0397237	0.999834
236	rs4781678	NDE1	EIF4G3	ILMN_1775692	-1.27974	0.60145	-2.12776	0.0399037	0.997487
237	rs4781678	NDE1	CEP192	ILMN_1703754	0.121966	0.0573438	2.12693	0.0399772	0.999992
238	rs4781678	NDE1	TCEA1	ILMN_1709851	-0.19808	0.09297	-2.13058	0.040026	0.999834
239	rs4781678	NDE1	HLA-A	ILMN_2203950	0.115462	0.0543485	2.12447	0.0401952	0.999992					-0.21	0.064	-3.2	0.0014
240	rs4781678	NDE1	LOC654194	ILMN_1755808	0.314126	0.147889	2.12407	0.0402308	0.999834
241	rs4781678	NDE1	L3MBTL2	ILMN_2336109	-1.3232	0.623061	-2.12371	0.0402629	0.997487
242	rs4781678	NDE1	LOC642738	ILMN_3285410	1.08326	0.510756	2.1209	0.0405136	0.997487
243	rs4781678	NDE1	LOC100129685	ILMN_3259223	0.254707	0.120357	2.11626	0.0409307	0.999834
244	rs4781678	NDE1	WDR8	ILMN_1711166	0.113141	0.0534754	2.11577	0.0409752	0.999992
245	rs4781678	NDE1	OSBPL2	ILMN_1656482	0.105637	0.0499334	2.11557	0.0409932	0.999992					-0.06	0.029	-2.1	0.038
246	rs4781678	NDE1	NFATC3	ILMN_2360028	-1.23609	0.584577	-2.1145	0.0410897	0.997487
247	rs4781678	NDE1	KDELR1	ILMN_2130411	0.187495	0.088672	2.11448	0.0410917	0.999834
248	rs4781678	NDE1	UBA7	ILMN_1794612	-1.31942	0.624049	-2.11429	0.0411089	0.997487
249	rs4781678	NDE1	GPR114	ILMN_1666902	-1.5122	0.714197	-2.11734	0.0412064	0.997487					0.055	0.024	2.2	0.026
250	rs4781678	NDE1	AKT1	ILMN_2388507	-1.09646	0.518947	-2.11285	0.0412396	0.997487
251	rs4781678	NDE1	ZNRD1	ILMN_1722894	-0.124378	0.0589241	-2.11082	0.0414242	0.999992
252	rs4781678	NDE1	SEC11A	ILMN_1693490	0.331	0.15711	2.10681	0.0417914	0.999834
253	rs4781678	NDE1	LAMP3	ILMN_2170813	-1.0832	0.513758	-2.10839	0.0418294	0.997487
254	rs4781678	NDE1	RPS8	ILMN_3243700	0.318018	0.151003	2.10604	0.0418625	0.999834
255	rs4781678	NDE1	MAP2K1IP1	ILMN_1659415	-0.112578	0.0534835	-2.10492	0.0419658	0.999992
256	rs4781678	NDE1	GAB3	ILMN_1805979	-1.40943	0.670111	-2.10328	0.042117	0.997487					-0.082	0.04	-2	0.045
257	rs4781678	NDE1	GLTSCR2	ILMN_1703565	-0.195631	0.0930238	-2.10302	0.0421415	0.999834
258	rs4781678	NDE1	CCDC5	ILMN_1745946	0.209358	0.0995643	2.10274	0.0421674	0.999834
259	rs4781678	NDE1	SP110	ILMN_1672661	0.111843	0.0531985	2.10237	0.0422012	0.999992
260	rs4781678	NDE1	RHEB	ILMN_1657949	-0.114653	0.054551	-2.10175	0.0422592	0.999992
261	rs4781678	NDE1	CFH	ILMN_1657803	1.5125	0.719673	2.10165	0.0422688	0.997487
262	rs4781678	NDE1	MYO18A	ILMN_1780560	0.139969	0.0663339	2.11007	0.0422887	0.999992
263	rs4781678	NDE1	TAP2	ILMN_1759250	0.204159	0.0966428	2.11251	0.0422943	0.999834
264	rs4781678	NDE1	PHACTR1	ILMN_1736982	-0.117739	0.0560609	-2.10021	0.0424026	0.999992
265	rs4781678	NDE1	AQP10	ILMN_2090004	0.169188	0.0803553	2.1055	0.0424935	0.999834
266	rs4781678	NDE1	LOC727761	ILMN_1732006	-0.089099	0.0422957	-2.10657	0.042611	0.999992
267	rs4781678	NDE1	LOC643336	ILMN_3282321	-0.117017	0.0557906	-2.09743	0.0426616	0.999992
268	rs4781678	NDE1	CBL	ILMN_2181968	0.129288	0.0616482	2.09719	0.0426846	0.999992
269	rs4781678	NDE1	LOC644033	ILMN_1735955	-0.111296	0.0530753	-2.09694	0.0427078	0.999992
270	rs4781678	NDE1	PLP1	ILMN_1790106	-0.10558	0.0503718	-2.09602	0.0427943	0.999992
271	rs4781678	NDE1	MCM3	ILMN_2224143	-1.12879	0.538678	-2.09548	0.0428449	0.997487
272	rs4781678	NDE1	SLC38A10	ILMN_2277419	-1.34743	0.642349	-2.09766	0.0432253	0.997487
273	rs4781678	NDE1	MVP	ILMN_1803277	-1.24958	0.59783	-2.09019	0.0433447	0.997487
274	rs4781678	NDE1	EHD4	ILMN_1720083	-0.114617	0.0548379	-2.09011	0.0433517	0.999992
275	rs4781678	NDE1	NFKBIB	ILMN_1690473	1.01013	0.483477	2.0893	0.0434292	0.997487
276	rs4781678	NDE1	DYNLT3	ILMN_1681890	1.22947	0.588495	2.08918	0.0434404	0.997487
277	rs4781678	NDE1	GOLGA7	ILMN_1778673	0.215249	0.103085	2.08807	0.0435464	0.999834
278	rs4781678	NDE1	RPL10A	ILMN_1808041	0.274268	0.131553	2.08484	0.0438546	0.999834
279	rs4781678	NDE1	AKT1	ILMN_2410909	0.120208	0.0576583	2.08483	0.0438558	0.999992
280	rs4781678	NDE1	MAP3K8	ILMN_1741159	-0.116327	0.0558247	-2.0838	0.0439553	0.999992
281	rs4781678	NDE1	C1ORF71	ILMN_1670263	0.111692	0.0536303	2.08263	0.044067	0.999992
282	rs4781678	NDE1	LOC649555	ILMN_1803799	-0.124507	0.0597316	-2.08443	0.0440799	0.999992
283	rs4781678	NDE1	SPRY1	ILMN_1691860	-0.101634	0.048829	-2.08142	0.0441837	0.999992
284	rs4781678	NDE1	DTX2	ILMN_2275098	0.141463	0.0679964	2.08044	0.0442785	0.999992
285	rs4781678	NDE1	TMBIM6	ILMN_1693311	0.134228	0.0645192	2.08044	0.0442787	0.999992
286	rs4781678	NDE1	CNOT1	ILMN_1669206	0.11436	0.0549801	2.08003	0.0443183	0.999992					0.091	0.033	2.8	0.0061
287	rs4781678	NDE1	MET	ILMN_1715175	1.12192	0.539508	2.07953	0.0443671	0.997487
288	rs4781678	NDE1	RAB24	ILMN_1799765	-1.34527	0.646927	-2.07948	0.0443722	0.997487					-0.085	0.034	-2.5	0.013
289	rs4781678	NDE1	TRAK1	ILMN_2399174	-0.180189	0.0866355	-2.07985	0.0445224	0.999834
290	rs4781678	NDE1	LMNA	ILMN_1737394	1.06514	0.51264	2.07776	0.0445392	0.997487
291	rs4781678	NDE1	SLC35A5	ILMN_1709817	-1.19867	0.575904	-2.08138	0.0445711	0.997487
292	rs4781678	NDE1	ARL4A	ILMN_1704842	-0.114602	0.0552668	-2.07361	0.0449442	0.999992
293	rs4781678	NDE1	ACSS1	ILMN_1752269	0.106034	0.0511381	2.07349	0.0449556	0.999992
294	rs4781678	NDE1	PGBD3	ILMN_1737416	-0.231393	0.111594	-2.07352	0.0451399	0.999834
295	rs4781678	NDE1	ZNF783	ILMN_3236061	0.124308	0.0600013	2.07175	0.0453135	0.999992
296	rs4781678	NDE1	LOC643905	ILMN_1704043	-0.0954154	0.046098	-2.06984	0.0453148	0.999992
297	rs4781678	NDE1	TUBB6	ILMN_1699489	-0.121881	0.0588606	-2.07067	0.0454204	0.999992
298	rs4781678	NDE1	SLC25A42	ILMN_2222880	-1.13942	0.551576	-2.06576	0.0457192	0.997487
299	rs4781678	NDE1	UBE2V1	ILMN_1726107	-0.128561	0.0622552	-2.06506	0.0457889	0.999992
300	rs4781678	NDE1	CMPK1	ILMN_2104877	0.196377	0.0951778	2.06326	0.0459682	0.999834
301	rs4781678	NDE1	CLIC1	ILMN_1756982	0.258621	0.125442	2.06168	0.0461268	0.999834
302	rs4781678	NDE1	STAT1	ILMN_1691364	-1.10092	0.534177	-2.06096	0.0461986	0.997487
303	rs4781678	NDE1	BNIP3	ILMN_1724658	-0.11659	0.0565967	-2.06002	0.0462936	0.999992
304	rs4781678	NDE1	LOC338870	ILMN_3294074	0.337343	0.163785	2.05967	0.046328	0.999834
305	rs4781678	NDE1	ZNF383	ILMN_1799488	-0.135633	0.0655204	-2.07009	0.046344	0.999992
306	rs4781678	NDE1	UHRF1BP1L	ILMN_1737705	1.03957	0.504965	2.0587	0.0464263	0.997487
307	rs4781678	NDE1	LRRCC1	ILMN_2384807	-1.24283	0.603194	-2.06041	0.0464426	0.997487
308	rs4781678	NDE1	LOC399748	ILMN_3284114	-1.32742	0.645215	-2.05732	0.0465652	0.997487
309	rs4781678	NDE1	HLA-F	ILMN_2186806	-1.34061	0.651838	-2.05666	0.0466326	0.997487
310	rs4781678	NDE1	SUSD1	ILMN_1709750	-1.11265	0.541302	-2.0555	0.0467495	0.997487
311	rs4781678	NDE1	LOC441743	ILMN_2110829	0.201056	0.097814	2.05549	0.0467504	0.999834
312	rs4781678	NDE1	RPS13	ILMN_1777344	-0.190956	0.0929311	-2.05481	0.0468194	0.999992
313	rs4781678	NDE1	SLC12A9	ILMN_1695962	-1.19172	0.580242	-2.05383	0.0469196	0.997487
314	rs4781678	NDE1	LCK	ILMN_2377109	-1.3202	0.643554	-2.05142	0.0471655	0.997487
315	rs4781678	NDE1	TNPO2	ILMN_1656066	-1.1991	0.584906	-2.05008	0.0473024	0.997487
316	rs4781678	NDE1	MRPL18	ILMN_1804479	-0.118403	0.0578497	-2.04673	0.0476466	0.999992
317	rs4781678	NDE1	LOC646909	ILMN_3211302	-0.119403	0.0582311	-2.0505	0.0476508	0.999992
318	rs4781678	NDE1	CUX1	ILMN_1687567	-0.21682	0.105785	-2.04963	0.0477401	0.999834
319	rs4781678	NDE1	SMAP1	ILMN_2363231	1.19344	0.58349	2.04534	0.0477904	0.997487
320	rs4781678	NDE1	UTP14A	ILMN_1688725	-0.124532	0.0609219	-2.04412	0.0479168	0.999992
321	rs4781678	NDE1	ARPC2	ILMN_1810200	-0.102019	0.0498874	-2.04499	0.0480174	0.999992
322	rs4781678	NDE1	HS.568928	ILMN_1819608	-1.15668	0.56621	-2.04285	0.0480482	0.997487
323	rs4781678	NDE1	MIR1974	ILMN_3308961	-1.29908	0.636136	-2.04214	0.0481223	0.997487
324	rs4781678	NDE1	BCAP31	ILMN_1812403	-1.3806	0.676475	-2.04088	0.0482539	0.997487
325	rs4781678	NDE1	MLX	ILMN_2401618	-0.110847	0.0543342	-2.0401	0.0483355	0.999992
326	rs4781678	NDE1	IFT52	ILMN_1673172	-0.122974	0.0602864	-2.03982	0.0483639	0.999992
327	rs4781678	NDE1	WDR46	ILMN_2212354	-1.17372	0.575511	-2.03944	0.0484041	0.997487					0.049	0.021	2.3	0.023
328	rs4781678	NDE1	MTAP	ILMN_1753639	-1.38233	0.677636	-2.03993	0.0485443	0.997487
329	rs4781678	NDE1	PISD	ILMN_1793934	-0.172827	0.0848578	-2.03667	0.0486948	0.999834
330	rs4781678	NDE1	TBC1D3F	ILMN_3223246	-0.191019	0.0938028	-2.03638	0.0487246	0.999834
331	rs4781678	NDE1	NCK2	ILMN_2356632	-0.241753	0.118793	-2.03508	0.0488618	0.999834
332	rs4781678	NDE1	SERPINB8	ILMN_2397028	1.23954	0.609423	2.03396	0.0489798	0.997487
333	rs4781678	NDE1	LMAN1	ILMN_1715814	-0.124798	0.061381	-2.03317	0.0490633	0.999992
334	rs4781678	NDE1	TIMM23	ILMN_1664231	-0.120539	0.0593516	-2.03093	0.0493017	0.999992
335	rs4781678	NDE1	TIMELESS	ILMN_1735093	-1.10088	0.541113	-2.03447	0.0495355	0.997487
336	rs4781678	NDE1	TIAF1	ILMN_2055634	-1.2122	0.597936	-2.02731	0.049687	0.997487
337	rs4781678	NDE1	LOC100129585	ILMN_3177271	-0.109005	0.0537937	-2.02635	0.0497895	0.999992
338	rs4781678	NDE1	CENTB2	ILMN_1766798	0.108429	0.0535136	2.02619	0.0498073	0.999992
339	rs4781678	NDE1	C19ORF12	ILMN_1664920	0.100983	0.0498658	2.02509	0.0499253	0.999992
340	rs4781678	NDE1	ZNF24	ILMN_1654357	-0.128091	0.0632019	-2.02669	0.0499463	0.999992
341	rs2242549	NDE1	FAM102A	ILMN_2401779	0.293827	0.0452189	6.49788	1.33449e-07	0.000472076										Target
342	rs2242549	NDE1	FKBP1A	ILMN_1683658	-0.316125	0.0502933	-6.28563	2.57958e-07	0.000472076
343	rs2242549	NDE1	FAM102A	ILMN_1745112	0.297212	0.0474271	6.26671	2.73594e-07	0.000472076										Target
344	rs2242549	NDE1	TRAT1	ILMN_1684943	0.288038	0.0468508	6.14799	3.95904e-07	0.000472076										Target
345	rs2242549	NDE1	CTSB	ILMN_1696360	-0.341425	0.055717	-6.12785	4.21535e-07	0.000472076
346	rs2242549	NDE1	DBNL	ILMN_2376289	-0.277449	0.0458343	-6.0533	5.31746e-07	0.000472076										Target
347	rs2242549	NDE1	C9ORF5	ILMN_1788384	0.27849	0.0461728	6.03147	5.69193e-07	0.000472076
348	rs2242549	NDE1	LOC642489	ILMN_1757072	-0.31742	0.0531336	-5.97399	6.80898e-07	0.000483294
349	rs2242549	NDE1	CSNK1A1	ILMN_2364174	0.308703	0.051661	5.97556	7.4921e-07	0.000483294
350	rs2242549	NDE1	RNF135	ILMN_1700660	-0.299514	0.0508335	-5.89206	8.79134e-07	0.000510394
351	rs2242549	NDE1	RAP1GDS1	ILMN_2106167	-0.323621	0.055562	-5.82449	1.45563e-06	0.000761633
352	rs2242549	NDE1	S100A8	ILMN_1729801	-0.267195	0.0469067	-5.6963	1.61909e-06	0.000761633					0.057	0.026	2.2	0.028
353	rs2242549	NDE1	LOC100133795	ILMN_3239969	0.302168	0.0523544	5.77158	1.70545e-06	0.000761633
354	rs2242549	NDE1	JUNB	ILMN_2086077	-0.290384	0.0518646	-5.5989	2.19381e-06	0.000869921
355	rs2242549	NDE1	FNIP1	ILMN_1737343	0.273098	0.0489189	5.58266	2.30773e-06	0.000869921
356	rs2242549	NDE1	ARSD	ILMN_1684873	-0.288022	0.0509064	-5.65787	2.39745e-06	0.000869921	-0.318828	0.148334	-2.14939	0.0392676						Target
357	rs2242549	NDE1	TRIOBP	ILMN_1735788	-0.288839	0.0525167	-5.49995	2.98638e-06	0.000942957									TRIOBP	Target
358	rs2242549	NDE1	SLC38A10	ILMN_2277419	-0.303059	0.0542813	-5.58313	2.99925e-06	0.000942957
359	rs2242549	NDE1	C18ORF55	ILMN_1748916	0.288711	0.0529924	5.44815	3.50942e-06	0.000942957
360	rs2242549	NDE1	RAB24	ILMN_2379718	-0.35114	0.0645024	-5.44382	3.55701e-06	0.000942957					-0.09	0.035	-2.6	0.01
361	rs2242549	NDE1	AGPAT1	ILMN_1679520	-0.255181	0.0469306	-5.43741	3.6288e-06	0.000942957
362	rs2242549	NDE1	SLC39A8	ILMN_1695316	0.285344	0.0524904	5.43611	3.6435e-06	0.000942957
363	rs2242549	NDE1	CDR2	ILMN_1720270	0.290606	0.0535375	5.42809	3.73568e-06	0.000942957
364	rs2242549	NDE1	PPP1CA	ILMN_1695827	-0.300005	0.0554851	-5.40695	3.98973e-06	0.000965123
365	rs2242549	NDE1	ARPC4	ILMN_1707336	-0.334256	0.0622779	-5.36717	4.51561e-06	0.00104864
366	rs2242549	NDE1	GORASP1	ILMN_1716821	-0.297026	0.0555104	-5.35081	4.75146e-06	0.00106097
367	rs2242549	NDE1	DDX31	ILMN_1781721	0.34325	0.06421	5.34574	5.20518e-06	0.00111924										Target
368	rs2242549	NDE1	ANKRD12	ILMN_1661833	0.270135	0.0512867	5.26716	6.163e-06	0.00124428					-0.071	0.024	-2.9	0.0036		Target
369	rs2242549	NDE1	CD28	ILMN_1749362	0.31432	0.0597876	5.25727	6.35531e-06	0.00124428
370	rs2242549	NDE1	GNAI2	ILMN_1775762	-0.284213	0.0541711	-5.24659	6.56965e-06	0.00124428
371	rs2242549	NDE1	NAGLU	ILMN_1694980	-0.265323	0.0506377	-5.23963	6.71321e-06	0.00124428
372	rs2242549	NDE1	LOC154761	ILMN_3237627	0.260267	0.0497965	5.22661	6.99023e-06	0.00124428
373	rs2242549	NDE1	EIF2C2	ILMN_1695719	0.269237	0.0516668	5.21102	7.33688e-06	0.00124428
374	rs2242549	NDE1	HS.522924	ILMN_1849941	0.267297	0.0514151	5.1988	7.6206e-06	0.00124428
375	rs2242549	NDE1	LOC402221	ILMN_1811909	-0.334495	0.0643639	-5.19693	7.66494e-06	0.00124428
376	rs2242549	NDE1	BTBD11	ILMN_1705066	0.269424	0.0519379	5.18742	7.89461e-06	0.00124428
377	rs2242549	NDE1	ID2	ILMN_2086095	-0.310139	0.0599104	-5.17671	8.16124e-06	0.00124428
378	rs2242549	NDE1	GPSM3	ILMN_1662799	-0.284796	0.0551741	-5.16178	8.54814e-06	0.00124428
379	rs2242549	NDE1	ZBTB4	ILMN_1795905	0.268348	0.0521122	5.14942	8.88209e-06	0.00124428										Target
380	rs2242549	NDE1	SMAD4	ILMN_1741477	0.255905	0.0497147	5.14747	8.93588e-06	0.00124428
381	rs2242549	NDE1	SNAPC1	ILMN_2093389	0.261693	0.0509274	5.13855	9.18664e-06	0.00124428										Target
382	rs2242549	NDE1	RPS6KA4	ILMN_1756204	-0.300347	0.0584715	-5.13664	9.24111e-06	0.00124428
383	rs2242549	NDE1	DBNL	ILMN_1698307	-0.250191	0.0487869	-5.12824	9.48501e-06	0.00124428										Target
384	rs2242549	NDE1	PROSC	ILMN_1748908	-0.290967	0.056775	-5.12491	9.58326e-06	0.00124428
385	rs2242549	NDE1	HABP4	ILMN_1792384	0.275244	0.0537286	5.12285	9.64453e-06	0.00124428
386	rs2242549	NDE1	DPM2	ILMN_1804618	0.262805	0.0511834	5.13458	9.95226e-06	0.0012524										Target
387	rs2242549	NDE1	TLN1	ILMN_1696643	-0.257365	0.0503972	-5.10672	1.01389e-05	0.0012524
388	rs2242549	NDE1	BRD4	ILMN_1736981	0.300353	0.0587844	5.10939	1.1525e-05	0.00139396										Target
389	rs2242549	NDE1	HTATIP2	ILMN_1664303	-0.27306	0.0543091	-5.02789	1.29407e-05	0.00153102
390	rs2242549	NDE1	CNOT6L	ILMN_2083833	0.250931	0.0497613	5.04269	1.31856e-05	0.00153102										Target
391	rs2242549	NDE1	TNFRSF10A	ILMN_1721316	0.302778	0.0606373	4.99327	1.44027e-05	0.0016252
392	rs2242549	NDE1	PCK2	ILMN_1671791	-0.259047	0.0519151	-4.98982	1.45566e-05	0.0016252
393	rs2242549	NDE1	PFN1	ILMN_1712950	-0.287234	0.0577983	-4.9696	1.54948e-05	0.00167784
394	rs2242549	NDE1	SEMA4A	ILMN_1702787	-0.290958	0.0585775	-4.96707	1.56163e-05	0.00167784
395	rs2242549	NDE1	TCF20	ILMN_2368068	0.293675	0.0591957	4.96109	1.59075e-05	0.00167784
396	rs2242549	NDE1	OS9	ILMN_2361807	-0.303995	0.061345	-4.9555	1.61841e-05	0.00167784
397	rs2242549	NDE1	CSNK2A1P	ILMN_1746375	0.296633	0.0599489	4.94809	1.65586e-05	0.00168655
398	rs2242549	NDE1	SSBP4	ILMN_2327346	-0.271645	0.0551493	-4.92562	1.77471e-05	0.00177644
399	rs2242549	NDE1	S100A9	ILMN_1750974	-0.281076	0.0571573	-4.91759	1.81923e-05	0.00178814
400	rs2242549	NDE1	MED15	ILMN_1706200	0.252893	0.0512855	4.93108	1.8543e-05	0.00178814										Target
401	rs2242549	NDE1	PSME1	ILMN_1806017	-0.274721	0.0560352	-4.90266	1.90492e-05	0.00178814
402	rs2242549	NDE1	ZNF275	ILMN_2243553	0.260869	0.0532183	4.90186	1.9096e-05	0.00178814
403	rs2242549	NDE1	SERPINA1	ILMN_2404154	-0.258603	0.052939	-4.88493	2.01184e-05	0.00181292
404	rs2242549	NDE1	RALB	ILMN_1676358	-0.255933	0.0524499	-4.87957	2.04532e-05	0.00181292										Target
405	rs2242549	NDE1	GPR162	ILMN_1730816	-0.248998	0.0510367	-4.87881	2.05013e-05	0.00181292										Target
406	rs2242549	NDE1	MYL12A	ILMN_1675848	-0.279142	0.0573351	-4.8686	2.11558e-05	0.00181292
407	rs2242549	NDE1	LOC651309	ILMN_1742431	0.274535	0.0564026	4.86741	2.12335e-05	0.00181292
408	rs2242549	NDE1	ZUFSP	ILMN_1796119	0.252929	0.0519639	4.8674	2.12343e-05	0.00181292
409	rs2242549	NDE1	CLEC4A	ILMN_2399363	-0.257089	0.0528836	-4.8614	2.16302e-05	0.00181996
410	rs2242549	NDE1	LOC732360	ILMN_3229033	0.25853	0.0532585	4.85424	2.21124e-05	0.00183395
411	rs2242549	NDE1	PPM1M	ILMN_1657810	-0.23636	0.0487418	-4.84923	2.24555e-05	0.00183618
412	rs2242549	NDE1	AP2S1	ILMN_1662426	-0.310062	0.0640197	-4.84323	2.28741e-05	0.00183828
413	rs2242549	NDE1	GRK5	ILMN_2096719	0.257385	0.0531805	4.83983	2.31145e-05	0.00183828
414	rs2242549	NDE1	RAD51	ILMN_2363027	0.278405	0.0574692	4.84442	2.41468e-05	0.00185521
415	rs2242549	NDE1	WRN	ILMN_1679881	0.284766	0.0587981	4.84312	2.42424e-05	0.00185521
416	rs2242549	NDE1	NBPF11	ILMN_3251361	0.261805	0.0541159	4.83785	2.46346e-05	0.00185521
417	rs2242549	NDE1	TMED4	ILMN_1804148	0.302871	0.0628516	4.81883	2.46567e-05	0.00185521
418	rs2242549	NDE1	HN1	ILMN_2384591	-0.341767	0.0709752	-4.8153	2.49252e-05	0.00185521										Target
419	rs2242549	NDE1	RAB37	ILMN_2255579	-0.26886	0.055947	-4.80561	2.56785e-05	0.00186149
420	rs2242549	NDE1	HIP1R	ILMN_1757910	0.269833	0.0554816	4.86347	2.58015e-05	0.00186149										Target
421	rs2242549	NDE1	ZC3H5	ILMN_1689119	0.307532	0.0640435	4.80192	2.59714e-05	0.00186149
422	rs2242549	NDE1	C18ORF55	ILMN_2182531	0.245886	0.0512785	4.79512	2.65201e-05	0.00187511
423	rs2242549	NDE1	FBXW11	ILMN_2394571	0.241499	0.0504044	4.79124	2.68377e-05	0.00187511										Target
424	rs2242549	NDE1	G6PD	ILMN_1697559	-0.264441	0.0553093	-4.78113	2.76842e-05	0.00187511
425	rs2242549	NDE1	TRAPPC9	ILMN_1711368	-0.33073	0.0691743	-4.78111	2.76857e-05	0.00187511					-0.061	0.029	-2.1	0.04		Target
426	rs2242549	NDE1	HNRPLL	ILMN_1791575	0.297336	0.062081	4.78949	2.85365e-05	0.00187511
427	rs2242549	NDE1	LOC653853	ILMN_1655864	0.261822	0.0549079	4.76838	2.87882e-05	0.00187511
428	rs2242549	NDE1	AOAH	ILMN_1709820	-0.25684	0.053894	-4.76565	2.90305e-05	0.00187511
429	rs2242549	NDE1	RTN3	ILMN_2363065	-0.248367	0.052133	-4.76409	2.91699e-05	0.00187511
430	rs2242549	NDE1	ARID2	ILMN_1795247	0.282145	0.0592421	4.76257	2.93062e-05	0.00187511
431	rs2242549	NDE1	SIGMAR1	ILMN_2398489	-0.260998	0.0541527	-4.81967	2.93913e-05	0.00187511
432	rs2242549	NDE1	MAPK3	ILMN_2402341	-0.267563	0.056294	-4.75296	3.0183e-05	0.0018946					-0.076	0.033	-2.3	0.023
433	rs2242549	NDE1	PBX4	ILMN_1700762	0.257398	0.0541757	4.75117	3.03494e-05	0.0018946
434	rs2242549	NDE1	RNF216	ILMN_1729980	0.251422	0.0529596	4.74743	3.06989e-05	0.00189603										Target
435	rs2242549	NDE1	TNFSF12	ILMN_1683700	-0.252357	0.0532048	-4.74312	3.1108e-05	0.00190107
436	rs2242549	NDE1	ECHS1	ILMN_1718132	-0.232291	0.0490513	-4.73568	3.18255e-05	0.00192466
437	rs2242549	NDE1	PLOD3	ILMN_1774836	-0.264941	0.0560236	-4.72909	3.24741e-05	0.00193987
438	rs2242549	NDE1	ECGF1	ILMN_2109708	-0.245794	0.0520048	-4.72638	3.27452e-05	0.00193987
439	rs2242549	NDE1	PIK3IP1	ILMN_1719986	0.260787	0.0552935	4.71642	3.376e-05	0.00196415
440	rs2242549	NDE1	EML4	ILMN_1718297	0.230917	0.048977	4.7148	3.39278e-05	0.00196415
441	rs2242549	NDE1	CAPNS1	ILMN_1655418	-0.275212	0.0584008	-4.71248	3.417e-05	0.00196415
442	rs2242549	NDE1	ICA1	ILMN_1694399	0.292954	0.0623818	4.69615	3.59217e-05	0.0020262
443	rs2242549	NDE1	CEBPA	ILMN_1715715	-0.298472	0.06356	-4.69591	3.59476e-05	0.0020262
444	rs2242549	NDE1	ARRB1	ILMN_1730620	-0.232495	0.0496296	-4.68461	3.72127e-05	0.00207245
445	rs2242549	NDE1	IER2	ILMN_1700584	-0.220098	0.047007	-4.68225	3.74821e-05	0.00207245
446	rs2242549	NDE1	TRIB3	ILMN_1787815	-0.268498	0.0574075	-4.67705	3.80823e-05	0.00208578
447	rs2242549	NDE1	IMPDH1	ILMN_1676515	-0.262913	0.0564399	-4.65828	4.03314e-05	0.00218832
448	rs2242549	NDE1	BIRC3	ILMN_1681644	0.327268	0.0700536	4.67168	4.07895e-05	0.00219139
449	rs2242549	NDE1	PRELID1	ILMN_2179652	-0.253866	0.0545741	-4.65176	4.11429e-05	0.00219139
450	rs2242549	NDE1	AP2M1	ILMN_1699598	-0.271479	0.0584699	-4.64306	4.22519e-05	0.00221715
451	rs2242549	NDE1	CFL1	ILMN_1705617	-0.270887	0.0584571	-4.63395	4.34429e-05	0.00221715										Target
452	rs2242549	NDE1	CAPNS1	ILMN_2393254	-0.291586	0.062925	-4.63388	4.34529e-05	0.00221715
453	rs2242549	NDE1	ACTB	ILMN_2038777	-0.272761	0.0589287	-4.62865	4.41511e-05	0.00221715
454	rs2242549	NDE1	ETFDH	ILMN_1758034	0.251226	0.0542933	4.62721	4.43458e-05	0.00221715
455	rs2242549	NDE1	SP4	ILMN_2145997	0.251394	0.0543556	4.62499	4.4647e-05	0.00221715
456	rs2242549	NDE1	SMC4	ILMN_2330861	0.267049	0.0577732	4.62237	4.50062e-05	0.00221715
457	rs2242549	NDE1	PDXDC1	ILMN_3243705	0.238006	0.0515026	4.62124	4.51619e-05	0.00221715
458	rs2242549	NDE1	KDELR2	ILMN_1724293	-0.306114	0.0662419	-4.62115	4.51741e-05	0.00221715	-0.325943	0.14987	-2.17484	0.0371439
459	rs2242549	NDE1	TANK	ILMN_1715069	0.27351	0.059241	4.61691	4.57625e-05	0.00221715
460	rs2242549	NDE1	TGFBR2	ILMN_2384241	0.24675	0.0534502	4.61644	4.58274e-05	0.00221715
461	rs2242549	NDE1	COX19	ILMN_1656656	0.261496	0.056735	4.60908	4.68686e-05	0.00221982
462	rs2242549	NDE1	MSRB2	ILMN_1657977	-0.233421	0.0506498	-4.60853	4.69462e-05	0.00221982
463	rs2242549	NDE1	AKT1	ILMN_2410909	-0.284256	0.0616883	-4.60795	4.70299e-05	0.00221982
464	rs2242549	NDE1	TMEM156	ILMN_2095660	0.25918	0.0563255	4.60146	4.79696e-05	0.00221982
465	rs2242549	NDE1	RAB35	ILMN_1812571	0.266888	0.0580052	4.60109	4.80233e-05	0.00221982					-0.063	0.022	-2.9	0.0044
466	rs2242549	NDE1	GOLGA8A	ILMN_1712469	0.237186	0.0515617	4.60005	4.81768e-05	0.00221982
467	rs2242549	NDE1	HIVEP1	ILMN_1735548	0.250982	0.0544444	4.60988	4.91679e-05	0.00224765
468	rs2242549	NDE1	FKSG30	ILMN_1814998	-0.312899	0.0682295	-4.58598	5.02872e-05	0.00228086
469	rs2242549	NDE1	C17ORF68	ILMN_1772296	0.304175	0.0664112	4.58017	5.11852e-05	0.00228156
470	rs2242549	NDE1	ACTB	ILMN_2152131	-0.242165	0.0528938	-4.57832	5.14742e-05	0.00228156
471	rs2242549	NDE1	ACTB	ILMN_1777296	-0.26426	0.0577354	-4.57708	5.16688e-05	0.00228156
472	rs2242549	NDE1	C3ORF21	ILMN_1671116	-0.24663	0.0538991	-4.57577	5.18747e-05	0.00228156	-0.283481	0.132135	-2.14538	0.039612
473	rs2242549	NDE1	ZNHIT6	ILMN_3235065	0.247484	0.0542015	4.566	5.34417e-05	0.00232026
474	rs2242549	NDE1	LOC642780	ILMN_1752798	0.353992	0.0764695	4.62919	5.47752e-05	0.00232026
475	rs2242549	NDE1	MYL6	ILMN_1809013	-0.255962	0.0561618	-4.55757	5.48296e-05	0.00232026
476	rs2242549	NDE1	ARHGEF7	ILMN_1796912	0.235135	0.0516028	4.55662	5.49884e-05	0.00232026
477	rs2242549	NDE1	SRM	ILMN_1661337	-0.238621	0.0523895	-4.55475	5.5303e-05	0.00232026										Target
478	rs2242549	NDE1	PPT1	ILMN_1669273	-0.324955	0.0713643	-4.55347	5.55195e-05	0.00232026										Target
479	rs2242549	NDE1	MAPK3	ILMN_1667260	-0.256944	0.0564406	-4.55246	5.56891e-05	0.00232026					-0.076	0.033	-2.3	0.023
480	rs2242549	NDE1	LOC728666	ILMN_3300744	-0.27464	0.0603482	-4.55092	5.59518e-05	0.00232026
481	rs2242549	NDE1	ARPP19	ILMN_1772798	0.242418	0.0533464	4.54423	5.71016e-05	0.00235114
482	rs2242549	NDE1	OPRL1	ILMN_2400922	-0.233483	0.0514253	-4.54024	5.77973e-05	0.00236303										Target
483	rs2242549	NDE1	CBX5	ILMN_1813028	0.226975	0.0500953	4.53087	5.94683e-05	0.00241435										Target
484	rs2242549	NDE1	GRAMD4	ILMN_1723706	-0.260077	0.0575082	-4.52243	6.10125e-05	0.00243451
485	rs2242549	NDE1	LOC727759	ILMN_1805187	0.29057	0.0638009	4.55433	6.11589e-05	0.00243451
486	rs2242549	NDE1	CITED4	ILMN_1787691	-0.261919	0.0579425	-4.52033	6.14033e-05	0.00243451
487	rs2242549	NDE1	DNAJB6	ILMN_1793770	-0.256736	0.0568509	-4.51595	6.22249e-05	0.00243451
488	rs2242549	NDE1	MAP3K11	ILMN_1651788	-0.287016	0.0636222	-4.51126	6.31183e-05	0.00243451										Target
489	rs2242549	NDE1	LOC653103	ILMN_1746706	0.28403	0.0629649	4.51093	6.31813e-05	0.00243451
490	rs2242549	NDE1	ENTPD4	ILMN_1806304	0.257578	0.0571187	4.50953	6.3451e-05	0.00243451
491	rs2242549	NDE1	NUCB1	ILMN_1722634	-0.261293	0.0579576	-4.50834	6.36807e-05	0.00243451										Target
492	rs2242549	NDE1	NAP1L4	ILMN_1804327	0.257623	0.0571722	4.50609	6.41162e-05	0.00243451
493	rs2242549	NDE1	GAA	ILMN_1765801	-0.245158	0.0544513	-4.50233	6.48532e-05	0.00243451
494	rs2242549	NDE1	PARVG	ILMN_1695851	-0.270161	0.0600142	-4.50161	6.49935e-05	0.00243451										Target
495	rs2242549	NDE1	LOC728153	ILMN_1771048	0.270002	0.0600131	4.49906	6.54997e-05	0.00243451
496	rs2242549	NDE1	ZNF503	ILMN_1787265	-0.241306	0.0536496	-4.49782	6.57457e-05	0.00243451
497	rs2242549	NDE1	STUB1	ILMN_2157421	-0.253976	0.0565312	-4.49266	6.67826e-05	0.00243451
498	rs2242549	NDE1	EPHA4	ILMN_1672022	0.249595	0.0551665	4.5244	6.6862e-05	0.00243451
499	rs2242549	NDE1	S100A4	ILMN_1684306	-0.307272	0.0684128	-4.49144	6.70302e-05	0.00243451
500	rs2242549	NDE1	FCGRT	ILMN_1705302	-0.234318	0.0521734	-4.49113	6.70935e-05	0.00243451					-0.057	0.025	-2.2	0.026
501	rs2242549	NDE1	DKFZP686I15217	ILMN_2138622	-0.191244	0.0421576	-4.5364	6.79829e-05	0.00244227
502	rs2242549	NDE1	NFX1	ILMN_1698402	0.237245	0.0527247	4.4997	6.85192e-05	0.00244227										Target
503	rs2242549	NDE1	AGXT2L2	ILMN_1686370	-0.296156	0.0655803	-4.51593	6.85694e-05	0.00244227
504	rs2242549	NDE1	HRB	ILMN_1792497	0.249598	0.0557294	4.47876	6.96595e-05	0.00245165
505	rs2242549	NDE1	HS.324250	ILMN_1836469	0.232744	0.0519887	4.47682	7.00699e-05	0.00245165
506	rs2242549	NDE1	LOC100130550	ILMN_3267670	0.255261	0.0570202	4.47668	7.00997e-05	0.00245165
507	rs2242549	NDE1	PRCP	ILMN_1769091	-0.274863	0.0614458	-4.47327	7.08284e-05	0.00245401					-0.075	0.029	-2.6	0.011
508	rs2242549	NDE1	SH3BP1	ILMN_1692539	-0.260397	0.058223	-4.47241	7.10125e-05	0.00245401
509	rs2242549	NDE1	RNF125	ILMN_1747192	0.249543	0.0558298	4.46971	7.15958e-05	0.00245952										Target
510	rs2242549	NDE1	RAB24	ILMN_1677843	-0.296403	0.0663688	-4.46599	7.24073e-05	0.00247277					-0.09	0.035	-2.6	0.01
511	rs2242549	NDE1	HS.538259	ILMN_1838313	0.249296	0.0558744	4.46172	7.33504e-05	0.00249033
512	rs2242549	NDE1	AP2S1	ILMN_1809957	-0.235852	0.0530563	-4.44531	7.70866e-05	0.00259122
513	rs2242549	NDE1	AIF1	ILMN_1792473	-0.257518	0.0579619	-4.44288	7.76559e-05	0.00259122
514	rs2242549	NDE1	C2ORF56	ILMN_1722186	0.247352	0.0556756	4.44273	7.76907e-05	0.00259122
515	rs2242549	NDE1	CD300LF	ILMN_2112357	-0.237657	0.0535147	-4.44096	7.81073e-05	0.00259122
516	rs2242549	NDE1	TAF2	ILMN_1694888	0.250884	0.0565327	4.43786	7.88441e-05	0.0026008
517	rs2242549	NDE1	RAB37	ILMN_2243912	-0.22598	0.0510152	-4.42966	8.0823e-05	0.00265101
518	rs2242549	NDE1	FYN	ILMN_1686555	0.228455	0.0516522	4.42294	8.24826e-05	0.00267892
519	rs2242549	NDE1	AGTRAP	ILMN_1802458	-0.244249	0.0552288	-4.42248	8.25968e-05	0.00267892
520	rs2242549	NDE1	ITFG3	ILMN_1810055	-0.284317	0.064394	-4.41527	8.44167e-05	0.00270268										Target
521	rs2242549	NDE1	SNORA61	ILMN_3245458	0.268127	0.060742	4.41419	8.46934e-05	0.00270268
522	rs2242549	NDE1	ALDH3B1	ILMN_1728662	-0.248041	0.0561933	-4.41406	8.47257e-05	0.00270268
523	rs2242549	NDE1	LOC653888	ILMN_1804530	-0.231222	0.0525116	-4.40325	8.75395e-05	0.00277483
524	rs2242549	NDE1	TMEM219	ILMN_1737644	-0.24455	0.0555725	-4.40055	8.82549e-05	0.00277483
525	rs2242549	NDE1	AKT1	ILMN_2388507	-0.237491	0.0539761	-4.39993	8.84216e-05	0.00277483
526	rs2242549	NDE1	PNPO	ILMN_1684289	-0.241585	0.0545751	-4.42664	8.93959e-05	0.00279033
527	rs2242549	NDE1	TMEM147	ILMN_1803624	-0.315876	0.0720523	-4.38397	9.27835e-05	0.00288058
528	rs2242549	NDE1	UBAC1	ILMN_1807044	-0.24309	0.0555488	-4.37616	9.49977e-05	0.00292869
529	rs2242549	NDE1	ORAOV1	ILMN_1762549	0.243203	0.0555898	4.37496	9.53422e-05	0.00292869										Target
530	rs2242549	NDE1	PDE3B	ILMN_2131381	0.226355	0.0518117	4.36881	9.7126e-05	0.00294412					-0.074	0.034	-2.2	0.031
531	rs2242549	NDE1	SFMBT1	ILMN_2391750	0.251173	0.0574151	4.37469	9.96489e-05	0.00294412
532	rs2242549	NDE1	IP6K1	ILMN_3187328	0.248079	0.0568973	4.36012	9.97028e-05	0.00294412
533	rs2242549	NDE1	NRD1	ILMN_1800897	-0.267062	0.0612602	-4.35948	9.98953e-05	0.00294412
534	rs2242549	NDE1	ATPAF1	ILMN_1790603	-0.249689	0.0572939	-4.35804	0.000100328	0.00294412
535	rs2242549	NDE1	HCFC1R1	ILMN_1757877	-0.254532	0.0584054	-4.35802	0.000100334	0.00294412
536	rs2242549	NDE1	TPP1	ILMN_1729234	-0.237289	0.0544842	-4.35519	0.000101195	0.00294412
537	rs2242549	NDE1	CEP27	ILMN_1738482	0.258658	0.0594045	4.35418	0.000101501	0.00294412
538	rs2242549	NDE1	RAB37	ILMN_1796136	-0.220266	0.0505874	-4.35417	0.000101506	0.00294412
539	rs2242549	NDE1	ECGF1	ILMN_1690939	-0.250266	0.0574928	-4.353	0.000101865	0.00294412
540	rs2242549	NDE1	RBCK1	ILMN_2406313	-0.272628	0.0626385	-4.35241	0.000102045	0.00294412
541	rs2242549	NDE1	FN3KRP	ILMN_1652333	0.254433	0.058479	4.35085	0.000102526	0.00294412
542	rs2242549	NDE1	LOC730995	ILMN_1654313	0.238321	0.0547817	4.35038	0.000102671	0.00294412
543	rs2242549	NDE1	GNB2	ILMN_1658928	-0.249114	0.0572743	-4.3495	0.000102944	0.00294412					-0.058	0.029	-2	0.049
544	rs2242549	NDE1	FAM21A	ILMN_2191313	0.262232	0.060116	4.3621	0.000103466	0.00294454
545	rs2242549	NDE1	PRDX6	ILMN_1803180	-0.228464	0.0526168	-4.34204	0.000105281	0.00296463
546	rs2242549	NDE1	RFTN1	ILMN_1800787	0.221227	0.0509948	4.33822	0.000106499	0.00296463
547	rs2242549	NDE1	RBM23	ILMN_1780756	0.232767	0.053656	4.33813	0.000106527	0.00296463
548	rs2242549	NDE1	YWHAE	ILMN_2252136	-0.269316	0.0620853	-4.33784	0.000106619	0.00296463
549	rs2242549	NDE1	RPA1	ILMN_2049642	-0.253129	0.058358	-4.33752	0.000106725	0.00296463
550	rs2242549	NDE1	MLL3	ILMN_2408877	0.239827	0.0551413	4.34931	0.00010749	0.00297166
551	rs2242549	NDE1	TBCB	ILMN_1790953	-0.246401	0.056863	-4.33324	0.000108108	0.00297458
552	rs2242549	NDE1	ZNHIT6	ILMN_1668540	0.225464	0.0520616	4.33072	0.000108929	0.00297944
553	rs2242549	NDE1	CD6	ILMN_1746565	0.261273	0.0603464	4.32956	0.000109311	0.00297944
554	rs2242549	NDE1	RTN1	ILMN_1756928	-0.225196	0.0511209	-4.40518	0.000110835	0.00300686
555	rs2242549	NDE1	DCLRE1C	ILMN_2321931	0.254359	0.0588953	4.31883	0.000112894	0.00304848
556	rs2242549	NDE1	RGS19	ILMN_1677085	-0.243811	0.0564971	-4.31545	0.000114047	0.00306244
557	rs2242549	NDE1	SKI	ILMN_1710598	0.245207	0.056653	4.32822	0.000114466	0.00306244
558	rs2242549	NDE1	IL13RA1	ILMN_1768505	-0.238016	0.0551933	-4.31241	0.000115093	0.00306419										Target
559	rs2242549	NDE1	SLC39A11	ILMN_1742705	-0.253737	0.0584676	-4.33979	0.000115587	0.00306419
560	rs2242549	NDE1	PAK1	ILMN_1767365	-0.227355	0.0527881	-4.30694	0.000117002	0.0030687
561	rs2242549	NDE1	FKBP1A	ILMN_2333367	-0.30747	0.0713948	-4.30662	0.000117114	0.0030687
562	rs2242549	NDE1	IP6K1	ILMN_2392286	0.239569	0.0556365	4.30597	0.000117343	0.0030687
563	rs2242549	NDE1	SFMBT2	ILMN_1660125	0.265536	0.061716	4.30255	0.000118552	0.00308641										Target
564	rs2242549	NDE1	ABTB1	ILMN_2367165	-0.22712	0.0528521	-4.29727	0.000120448	0.00312178
565	rs2242549	NDE1	SRFBP1	ILMN_1721024	0.274217	0.0636394	4.30891	0.00012124	0.00312218
566	rs2242549	NDE1	ATG16L2	ILMN_1664644	-0.254869	0.059351	-4.29427	0.000121539	0.00312218										Target
567	rs2242549	NDE1	MLL3	ILMN_1725300	0.273444	0.063585	4.30044	0.000124335	0.00317993
568	rs2242549	NDE1	RAB4B	ILMN_1803136	-0.224217	0.0523745	-4.28103	0.000126462	0.00322015										Target
569	rs2242549	NDE1	NDRG3	ILMN_1738229	-0.241952	0.0565775	-4.27647	0.000128204	0.00325025
570	rs2242549	NDE1	LONP1	ILMN_1766125	0.250454	0.0585895	4.27472	0.000128879	0.00325315					-0.053	0.025	-2.1	0.036
571	rs2242549	NDE1	MOSC1	ILMN_1799106	-0.233673	0.0545119	-4.28665	0.000129542	0.00325573
572	rs2242549	NDE1	SAPS3	ILMN_1732725	0.225607	0.0529148	4.26359	0.00013325	0.00332663
573	rs2242549	NDE1	SFRS15	ILMN_1659874	0.215851	0.0506343	4.26295	0.000133509	0.00332663
574	rs2242549	NDE1	HS.534437	ILMN_1821270	0.280775	0.0654683	4.28872	0.000134372	0.00333383
575	rs2242549	NDE1	SERBP1	ILMN_1773968	0.246193	0.0578033	4.25916	0.000135033	0.00333597
576	rs2242549	NDE1	CNPY3	ILMN_1812967	-0.224942	0.0529147	-4.25103	0.000138359	0.00337874					-0.07	0.035	-2	0.044
577	rs2242549	NDE1	LOC730092	ILMN_1910120	0.265772	0.0625622	4.24813	0.000139567	0.00337874
578	rs2242549	NDE1	TYMP	ILMN_3297126	-0.236009	0.0555592	-4.24787	0.000139673	0.00337874
579	rs2242549	NDE1	C17ORF63	ILMN_1812441	0.247358	0.0582379	4.24737	0.000139883	0.00337874
580	rs2242549	NDE1	LOC651143	ILMN_1690063	-0.247281	0.0582283	-4.24674	0.000140146	0.00337874
581	rs2242549	NDE1	TMEM218	ILMN_2395856	-0.229225	0.05381	-4.2599	0.000140256	0.00337874
582	rs2242549	NDE1	ZWILCH	ILMN_2374633	0.240999	0.056826	4.24099	0.000142579	0.00341962
583	rs2242549	NDE1	MGC15763	ILMN_1764770	0.280356	0.0661262	4.2397	0.000143131	0.00341962
584	rs2242549	NDE1	CHP	ILMN_1779401	-0.22129	0.0522255	-4.23721	0.000144202	0.00343109
585	rs2242549	NDE1	IP6K1	ILMN_1700231	0.236866	0.0559205	4.23576	0.000144828	0.00343192
586	rs2242549	NDE1	SHKBP1	ILMN_1765493	-0.233529	0.0551731	-4.23266	0.000146179	0.00344985					-0.065	0.03	-2.2	0.032
587	rs2242549	NDE1	WDR20	ILMN_1707199	0.247785	0.0586248	4.22662	0.000148842	0.00349848
588	rs2242549	NDE1	WDR33	ILMN_1745852	0.249062	0.0587665	4.23816	0.000149596	0.00350202
589	rs2242549	NDE1	THOC7	ILMN_1805028	-0.271954	0.0643964	-4.22312	0.000150405	0.00350682
590	rs2242549	NDE1	SERPINA1	ILMN_2338452	-0.275	0.0651989	-4.21786	0.000152788	0.00353642
591	rs2242549	NDE1	MCM6	ILMN_1798654	0.242849	0.0576033	4.21588	0.000153698	0.00353642										Target
592	rs2242549	NDE1	PSME2	ILMN_1786612	-0.245833	0.0583215	-4.21514	0.000154038	0.00353642
593	rs2242549	NDE1	TBXAS1	ILMN_2282641	-0.232485	0.0551569	-4.21498	0.000154111	0.00353642					-0.058	0.029	-2	0.042
594	rs2242549	NDE1	TGFBR2	ILMN_1726245	0.240089	0.0569881	4.21296	0.000155042	0.00354377
595	rs2242549	NDE1	CDK2AP1	ILMN_3245559	-0.257192	0.0611106	-4.20863	0.000157061	0.00357584
596	rs2242549	NDE1	HS.572649	ILMN_1822307	0.244516	0.0581318	4.20624	0.000158186	0.00358739
597	rs2242549	NDE1	CYB5R4	ILMN_1688158	-0.274732	0.065345	-4.20434	0.000159087	0.00359354
598	rs2242549	NDE1	ZNF524	ILMN_1810147	-0.212501	0.0505585	-4.20306	0.000159695	0.00359354					-0.067	0.031	-2.2	0.03
599	rs2242549	NDE1	LSM4	ILMN_1788099	-0.257281	0.0612824	-4.19829	0.000161987	0.00361894
600	rs2242549	NDE1	FAM89B	ILMN_1804117	-0.220691	0.0525922	-4.19626	0.000162967	0.00361894										Target
601	rs2242549	NDE1	OAF	ILMN_1668345	-0.239356	0.0570714	-4.19398	0.000164082	0.00361894
602	rs2242549	NDE1	RBM23	ILMN_2363106	0.213853	0.0510135	4.1921	0.000165006	0.00361894
603	rs2242549	NDE1	DCAKD	ILMN_1811648	-0.223692	0.0533636	-4.19184	0.000165132	0.00361894										Target
604	rs2242549	NDE1	PTPN6	ILMN_1738675	-0.247899	0.0591683	-4.18973	0.000166176	0.00361894
605	rs2242549	NDE1	S100A4	ILMN_1688780	-0.259503	0.06194	-4.18959	0.000166246	0.00361894
606	rs2242549	NDE1	LAT2	ILMN_1803560	-0.227244	0.0542402	-4.18959	0.000166247	0.00361894					-0.11	0.033	-3.2	0.0016
607	rs2242549	NDE1	ITGB2	ILMN_1654396	-0.259533	0.0619527	-4.18921	0.000166434	0.00361894
608	rs2242549	NDE1	PRKAG2	ILMN_2387919	0.22586	0.0539368	4.18749	0.000167287	0.00362391
609	rs2242549	NDE1	ARID2	ILMN_2182335	0.265736	0.0624673	4.254	0.0001707	0.00367384
610	rs2242549	NDE1	GHDC	ILMN_1746378	-0.242355	0.0579835	-4.17973	0.000171206	0.00367384
611	rs2242549	NDE1	NDFIP1	ILMN_1751452	0.227425	0.0544188	4.17917	0.00017149	0.00367384
612	rs2242549	NDE1	ARPP19	ILMN_2059505	0.224187	0.0536976	4.17499	0.000173639	0.0037062
613	rs2242549	NDE1	ZNF721	ILMN_1805271	0.219849	0.0526825	4.17309	0.000174627	0.00371363
614	rs2242549	NDE1	ZHX2	ILMN_1792951	0.222428	0.053354	4.16891	0.000176815	0.0037313
615	rs2242549	NDE1	MTERFD1	ILMN_1782504	0.253975	0.0609274	4.16848	0.000177038	0.0037313
616	rs2242549	NDE1	LOC283922	ILMN_3199507	0.241433	0.0575641	4.19416	0.000177386	0.0037313
617	rs2242549	NDE1	ANKRA2	ILMN_1687351	0.254999	0.0612092	4.16602	0.000178341	0.00373351
618	rs2242549	NDE1	LOC440280	ILMN_1799069	0.21579	0.0518078	4.1652	0.000178777	0.00373351
619	rs2242549	NDE1	SSBP3	ILMN_1814165	-0.25304	0.0606473	-4.17232	0.000181771	0.00378243
620	rs2242549	NDE1	ING2	ILMN_1671265	-0.254555	0.0612158	-4.15831	0.000182482	0.00378366
621	rs2242549	NDE1	MLL3	ILMN_1736165	0.256235	0.0614617	4.16902	0.000183552	0.0037923
622	rs2242549	NDE1	AP2M1	ILMN_2402798	-0.263087	0.063321	-4.15481	0.000184392	0.00379408
623	rs2242549	NDE1	G6PD	ILMN_2347949	-0.241761	0.0582022	-4.15381	0.000184945	0.00379408
624	rs2242549	NDE1	ODF2	ILMN_1730698	-0.256972	0.0617191	-4.16358	0.000186527	0.00381306
625	rs2242549	NDE1	SIGLEC10	ILMN_1655549	-0.25063	0.0604105	-4.14878	0.000187732	0.00382423	-0.354409	0.170185	-2.0825	0.0453746
626	rs2242549	NDE1	ANO6	ILMN_1674941	-0.232822	0.0561714	-4.14485	0.000189937	0.0038413
627	rs2242549	NDE1	P2RY10	ILMN_1784774	0.2323	0.0560742	4.14272	0.000191145	0.0038413
628	rs2242549	NDE1	RANGAP1	ILMN_1662198	0.228004	0.0550521	4.1416	0.000191783	0.0038413
629	rs2242549	NDE1	DRAP1	ILMN_2112301	-0.226997	0.0548291	-4.14008	0.000192653	0.0038413
630	rs2242549	NDE1	HACL1	ILMN_1723414	0.262237	0.0633598	4.13885	0.000193359	0.0038413
631	rs2242549	NDE1	RSPRY1	ILMN_1763694	0.282681	0.0683047	4.13853	0.000193545	0.0038413
632	rs2242549	NDE1	AP1S2	ILMN_2120273	-0.243019	0.0587321	-4.13775	0.000193993	0.0038413
633	rs2242549	NDE1	LIPA	ILMN_1718063	-0.307642	0.0743609	-4.13715	0.000194339	0.0038413
634	rs2242549	NDE1	TUBA1C	ILMN_1742167	-0.322407	0.0779449	-4.13634	0.000194804	0.0038413
635	rs2242549	NDE1	TGIF2	ILMN_1709044	0.246047	0.0594968	4.13547	0.000195308	0.0038413
636	rs2242549	NDE1	AKR1A1	ILMN_1728047	-0.220117	0.0532386	-4.13455	0.000195848	0.0038413
637	rs2242549	NDE1	ING2	ILMN_2085722	-0.253131	0.0612634	-4.13185	0.000197425	0.0038545	-0.274241	0.133843	-2.04897	0.0487393
638	rs2242549	NDE1	PRCP	ILMN_2367215	-0.263084	0.0636833	-4.13112	0.000197849	0.0038545					-0.075	0.029	-2.6	0.011
639	rs2242549	NDE1	UBE2B	ILMN_1663099	0.307179	0.0742618	4.13643	0.000202073	0.00392362
640	rs2242549	NDE1	LOC374395	ILMN_1733757	-0.237094	0.0575855	-4.11726	0.000206167	0.00398977
641	rs2242549	NDE1	CTSZ	ILMN_1666269	-0.235895	0.0573589	-4.11261	0.000209028	0.0040317
642	rs2242549	NDE1	PRR13	ILMN_2344204	-0.234332	0.0570018	-4.11095	0.00021006	0.00403819
643	rs2242549	NDE1	LOC650020	ILMN_1758743	0.270578	0.0650205	4.16143	0.000212296	0.00405596
644	rs2242549	NDE1	FBXW7	ILMN_1668634	0.26144	0.0636554	4.10712	0.000212461	0.00405596
645	rs2242549	NDE1	CTNNBIP1	ILMN_1688103	-0.254894	0.0620981	-4.1047	0.00021399	0.00405596
646	rs2242549	NDE1	FLJ40722	ILMN_1778202	0.228178	0.055604	4.10363	0.000214671	0.00405596
647	rs2242549	NDE1	WWOX	ILMN_2415776	0.270517	0.0657321	4.11546	0.000214941	0.00405596					0.081	0.037	2.2	0.031
648	rs2242549	NDE1	SYK	ILMN_2059549	-0.244221	0.0595249	-4.10284	0.000215176	0.00405596										Target
649	rs2242549	NDE1	TADA3	ILMN_1674866	-0.215639	0.0525891	-4.10044	0.000216711	0.00406669
650	rs2242549	NDE1	LAT2	ILMN_2326953	-0.219696	0.0536002	-4.09879	0.000217776	0.00406669					-0.11	0.033	-3.2	0.0016
651	rs2242549	NDE1	SH3BGRL	ILMN_1702835	-0.243909	0.0595091	-4.09868	0.000217847	0.00406669
652	rs2242549	NDE1	GNL3	ILMN_2324056	0.226208	0.0552309	4.09567	0.000219799	0.00408998
653	rs2242549	NDE1	UQCRC1	ILMN_1671191	-0.258174	0.0630838	-4.09256	0.000221833	0.0041028
654	rs2242549	NDE1	TOMM70A	ILMN_1746426	0.247039	0.0603756	4.09171	0.000222393	0.0041028
655	rs2242549	NDE1	LOC652616	ILMN_1652680	-0.264499	0.0646703	-4.08997	0.000223544	0.0041028
656	rs2242549	NDE1	LOC729799	ILMN_3226276	0.237103	0.0574414	4.12774	0.000224201	0.0041028
657	rs2242549	NDE1	ERCC1	ILMN_2377496	-0.229521	0.0561322	-4.08894	0.000224227	0.0041028
658	rs2242549	NDE1	PRAM1	ILMN_1711493	-0.256604	0.0627671	-4.08819	0.000224728	0.0041028
659	rs2242549	NDE1	G3BP2	ILMN_1720422	0.235333	0.0575848	4.08672	0.000225703	0.00410768
660	rs2242549	NDE1	CALML4	ILMN_1757210	-0.223586	0.0545811	-4.0964	0.000227329	0.00412435
661	rs2242549	NDE1	KIAA0513	ILMN_1693233	-0.252063	0.0617657	-4.08095	0.000229593	0.0041459					0.066	0.033	2	0.044		Target
662	rs2242549	NDE1	MALT1	ILMN_1730986	0.214257	0.0523536	4.0925	0.000229945	0.0041459
663	rs2242549	NDE1	CWF19L1	ILMN_1651886	0.251162	0.0615981	4.07743	0.000232	0.00414714
664	rs2242549	NDE1	ITM2B	ILMN_1751708	-0.259372	0.0636152	-4.0772	0.000232156	0.00414714
665	rs2242549	NDE1	CCDC90A	ILMN_1761961	-0.204457	0.0501465	-4.0772	0.000232157	0.00414714
666	rs2242549	NDE1	LOC400446	ILMN_3287996	0.245052	0.0601199	4.07606	0.000232944	0.00414843
667	rs2242549	NDE1	UBE3A	ILMN_2391141	0.237116	0.0582217	4.07263	0.000235318	0.0041779
668	rs2242549	NDE1	CYBA	ILMN_1744604	-0.251535	0.0617845	-4.07117	0.00023634	0.00418325
669	rs2242549	NDE1	SDHAP3	ILMN_2148679	0.20726	0.0509686	4.06643	0.000239677	0.00422942
670	rs2242549	NDE1	LGALS9	ILMN_1715760	-0.219124	0.0539343	-4.0628	0.000242263	0.00425346
671	rs2242549	NDE1	TYMP	ILMN_3223126	-0.22332	0.0549738	-4.0623	0.000242619	0.00425346
672	rs2242549	NDE1	TMEM154	ILMN_1683494	-0.215816	0.0531571	-4.05997	0.000244301	0.00425346
673	rs2242549	NDE1	ZNF346	ILMN_1732554	0.259444	0.0637169	4.07183	0.000244333	0.00425346
674	rs2242549	NDE1	PPHLN1	ILMN_1791093	0.249717	0.0615288	4.05853	0.00024534	0.00425346
675	rs2242549	NDE1	LOC645466	ILMN_1712204	0.225034	0.05529	4.07007	0.000245599	0.00425346
676	rs2242549	NDE1	PPP2R4	ILMN_1729123	-0.253669	0.0625201	-4.05739	0.000246168	0.00425346										Target
677	rs2242549	NDE1	CTDP1	ILMN_2407589	0.202626	0.050036	4.0496	0.0002519	0.00433202
678	rs2242549	NDE1	TMEM191A	ILMN_3228529	0.273822	0.0676362	4.04845	0.000252759	0.00433202
679	rs2242549	NDE1	BCAP31	ILMN_1812403	-0.291508	0.0720095	-4.04819	0.000252953	0.00433202
680	rs2242549	NDE1	NDUFAF3	ILMN_2354515	-0.229585	0.0567371	-4.04647	0.000254243	0.00434131
681	rs2242549	NDE1	LOC100131541	ILMN_3205910	0.233856	0.0578565	4.04201	0.000257616	0.004386
682	rs2242549	NDE1	ID2	ILMN_1793990	-0.219715	0.054373	-4.04089	0.000258468	0.00438764
683	rs2242549	NDE1	CNPY3	ILMN_1669674	-0.259608	0.064289	-4.03813	0.000260576	0.00441053					-0.07	0.035	-2	0.044
684	rs2242549	NDE1	LOC100132901	ILMN_3236346	0.213148	0.0526688	4.04694	0.000262821	0.00443559
685	rs2242549	NDE1	RENBP	ILMN_1780057	-0.204947	0.0508364	-4.03151	0.000265722	0.00447156					-0.14	0.043	-3.4	0.00086
686	rs2242549	NDE1	RNF167	ILMN_1794726	-0.244495	0.0606744	-4.02962	0.000267204	0.0044835
687	rs2242549	NDE1	SLC7A1	ILMN_1683859	0.232793	0.0576623	4.03719	0.000270437	0.00451215										Target
688	rs2242549	NDE1	CRK	ILMN_1803302	0.200748	0.049884	4.02429	0.000271441	0.00451215										Target
689	rs2242549	NDE1	GTDC1	ILMN_1762167	-0.23425	0.0582143	-4.02393	0.000271728	0.00451215										Target
690	rs2242549	NDE1	FAM153B	ILMN_2205470	0.267618	0.0665125	4.02357	0.00027202	0.00451215										Target
691	rs2242549	NDE1	P2RY11	ILMN_1752226	0.213231	0.0530211	4.02162	0.000273583	0.00451413
692	rs2242549	NDE1	LRP3	ILMN_2127605	-0.243654	0.0604137	-4.03309	0.000273695	0.00451413	-0.268916	0.116543	-2.30745	0.0276505
693	rs2242549	NDE1	YARS	ILMN_1766010	0.213072	0.0530508	4.01638	0.000277841	0.00455964
694	rs2242549	NDE1	MS4A7	ILMN_2331082	-0.231018	0.0575223	-4.01616	0.000278025	0.00455964
695	rs2242549	NDE1	BRD9	ILMN_1651405	0.240059	0.0598308	4.0123	0.000281207	0.00456993										Target
696	rs2242549	NDE1	CTDSP1	ILMN_1728163	-0.244858	0.0610349	-4.01178	0.000281635	0.00456993
697	rs2242549	NDE1	ARPC4	ILMN_2393763	-0.260144	0.0648472	-4.01165	0.000281746	0.00456993
698	rs2242549	NDE1	LRRC28	ILMN_1794968	-0.245292	0.0611489	-4.0114	0.000281952	0.00456993
699	rs2242549	NDE1	CSRP1	ILMN_1811921	-0.233717	0.0582794	-4.01029	0.000282873	0.00456993										Target
700	rs2242549	NDE1	HLA-DRA	ILMN_2157441	-0.287412	0.0716795	-4.00969	0.000283375	0.00456993
701	rs2242549	NDE1	CCPG1	ILMN_1794190	-0.250106	0.0620871	-4.02831	0.000287628	0.00458842
702	rs2242549	NDE1	ASGR2	ILMN_2342638	-0.226621	0.0565931	-4.00439	0.000287834	0.00458842
703	rs2242549	NDE1	C9ORF156	ILMN_1700028	0.26314	0.0657497	4.00215	0.000289739	0.00458842
704	rs2242549	NDE1	RNF4	ILMN_1687941	0.2291	0.0572573	4.00124	0.000290515	0.00458842
705	rs2242549	NDE1	TEX10	ILMN_1653529	0.264382	0.0660865	4.00054	0.000291108	0.00458842
706	rs2242549	NDE1	OBFC1	ILMN_1789186	-0.249305	0.0623286	-3.99985	0.000291708	0.00458842
707	rs2242549	NDE1	SFRS14	ILMN_1689007	0.273901	0.0682932	4.01066	0.000292245	0.00458842
708	rs2242549	NDE1	OPN3	ILMN_1716988	-0.257791	0.0642807	-4.01039	0.000292474	0.00458842
709	rs2242549	NDE1	LOC643384	ILMN_3219806	-0.238173	0.0595876	-3.99703	0.000294133	0.00458842
710	rs2242549	NDE1	UBE2D2	ILMN_1677756	0.232477	0.0581639	3.99693	0.000294225	0.00458842
711	rs2242549	NDE1	LRIG1	ILMN_1707342	0.222106	0.0555731	3.99664	0.00029447	0.00458842
712	rs2242549	NDE1	PHC3	ILMN_1792353	0.218783	0.0545859	4.00804	0.000294489	0.00458842
713	rs2242549	NDE1	PQLC3	ILMN_1814213	-0.268486	0.0671842	-3.99627	0.000294796	0.00458842
714	rs2242549	NDE1	ATOX1	ILMN_1670609	-0.210397	0.0526811	-3.99379	0.000296955	0.00459813
715	rs2242549	NDE1	SLC16A5	ILMN_1755649	-0.231145	0.0578768	-3.99373	0.000297004	0.00459813
716	rs2242549	NDE1	SARS	ILMN_1786972	0.232146	0.0581725	3.99064	0.000299717	0.00462458					0.071	0.034	2.1	0.036		Target
717	rs2242549	NDE1	LOC644162	ILMN_1691402	0.22322	0.0559467	3.98986	0.000300407	0.00462458
718	rs2242549	NDE1	CBARA1	ILMN_1807540	-0.229996	0.0576574	-3.989	0.000301163	0.00462458
719	rs2242549	NDE1	PAK2	ILMN_1676385	0.222617	0.0558225	3.98795	0.000302097	0.00462458
720	rs2242549	NDE1	FKBP1A	ILMN_1683969	-0.305208	0.0765455	-3.98728	0.000302695	0.00462458
721	rs2242549	NDE1	STK35	ILMN_1727809	0.251572	0.0631259	3.98525	0.000304507	0.00463286
722	rs2242549	NDE1	LOC728620	ILMN_3226082	0.25236	0.0633547	3.98329	0.000306265	0.00463286
723	rs2242549	NDE1	LOC644250	ILMN_1654320	0.251769	0.0632099	3.98306	0.000306475	0.00463286
724	rs2242549	NDE1	SEPT2	ILMN_1676737	0.239853	0.0602345	3.982	0.000307433	0.00463286
725	rs2242549	NDE1	ZNF254	ILMN_2350357	0.282112	0.0702103	4.0181	0.000307442	0.00463286
726	rs2242549	NDE1	CHERP	ILMN_1798083	0.264954	0.0663704	3.99205	0.000308563	0.00463286
727	rs2242549	NDE1	ZHX2	ILMN_2184966	0.228643	0.0574434	3.98033	0.000308943	0.00463286	-0.312686	0.152777	-2.04669	0.0489765
728	rs2242549	NDE1	AGTRAP	ILMN_2307656	-0.235841	0.0592695	-3.97914	0.000310027	0.00463286
729	rs2242549	NDE1	ZNF786	ILMN_1713706	0.246054	0.0618426	3.97871	0.000310419	0.00463286
730	rs2242549	NDE1	C17ORF62	ILMN_1750401	-0.260634	0.0653445	-3.98862	0.000311667	0.00463956
731	rs2242549	NDE1	LOC391169	ILMN_3283090	0.242282	0.0609523	3.97494	0.000313876	0.00464192
732	rs2242549	NDE1	WDR33	ILMN_1670172	0.24182	0.0608382	3.97481	0.000313996	0.00464192
733	rs2242549	NDE1	PARP10	ILMN_1710844	-0.268075	0.067462	-3.97372	0.000315004	0.00464192
734	rs2242549	NDE1	LOC441155	ILMN_1767514	0.243261	0.0612179	3.97369	0.000315024	0.00464192
735	rs2242549	NDE1	FGD2	ILMN_2115005	-0.226781	0.0571058	-3.97124	0.000317305	0.00466369					-0.1	0.039	-2.7	0.0084
736	rs2242549	NDE1	OVGP1	ILMN_1734542	0.238875	0.0601726	3.96982	0.000318627	0.0046713	-0.243486	0.119187	-2.04289	0.0493721	0.083	0.041	2	0.044
737	rs2242549	NDE1	AP1S2	ILMN_1766411	-0.256764	0.0647106	-3.96788	0.000320454	0.00468345
738	rs2242549	NDE1	ITGAM	ILMN_1685009	-0.252617	0.063676	-3.96722	0.000321069	0.00468345
739	rs2242549	NDE1	SERPINB6	ILMN_1712400	-0.216538	0.0545958	-3.96619	0.000322042	0.00468587
740	rs2242549	NDE1	GNL3	ILMN_1806106	0.220525	0.055619	3.96491	0.000323253	0.00468879
741	rs2242549	NDE1	LOC649431	ILMN_1764867	-0.217264	0.0548571	-3.96055	0.000327418	0.00468879
742	rs2242549	NDE1	APOBEC3C	ILMN_1675684	-0.243289	0.0614365	-3.96001	0.000327936	0.00468879
743	rs2242549	NDE1	PPP1CA	ILMN_2377980	-0.238312	0.0601844	-3.9597	0.00032824	0.00468879
744	rs2242549	NDE1	AKR7A2	ILMN_1677043	-0.238486	0.0602317	-3.95948	0.000328452	0.00468879
745	rs2242549	NDE1	PRKX	ILMN_1786834	0.217501	0.0549437	3.95861	0.000329287	0.00468879										Target
746	rs2242549	NDE1	LOC441191	ILMN_1715546	0.285176	0.0720518	3.95793	0.000329942	0.00468879
747	rs2242549	NDE1	C9ORF130	ILMN_1738678	0.254624	0.0643442	3.95722	0.000330631	0.00468879
748	rs2242549	NDE1	TSHZ1	ILMN_1718907	0.211049	0.0533326	3.95722	0.000330633	0.00468879
749	rs2242549	NDE1	NUP205	ILMN_1673962	0.22923	0.0579291	3.95708	0.000330766	0.00468879
750	rs2242549	NDE1	ANKRD13C	ILMN_2148507	0.211456	0.0534424	3.95671	0.000331127	0.00468879
751	rs2242549	NDE1	ASXL1	ILMN_1726025	0.254205	0.0643118	3.9527	0.000335046	0.00471435										Target
752	rs2242549	NDE1	ASCL2	ILMN_1723412	-0.216103	0.0546761	-3.95242	0.000335325	0.00471435										Target
753	rs2242549	NDE1	MYL6	ILMN_2326071	-0.239644	0.0606329	-3.95237	0.000335368	0.00471435
754	rs2242549	NDE1	STRADA	ILMN_2315694	0.248377	0.0629391	3.9463	0.000341388	0.00475398
755	rs2242549	NDE1	LOC646044	ILMN_3209973	-0.237291	0.0601348	-3.94598	0.000341717	0.00475398
756	rs2242549	NDE1	GDI2	ILMN_1754178	-0.32851	0.0832608	-3.94556	0.000342138	0.00475398										Target
757	rs2242549	NDE1	ITGB2	ILMN_2175912	-0.250882	0.0635887	-3.94538	0.000342316	0.00475398
758	rs2242549	NDE1	FOS	ILMN_1669523	-0.231727	0.058748	-3.94442	0.000343284	0.00475398	-0.405386	0.198245	-2.04487	0.0491656
759	rs2242549	NDE1	CTDP1	ILMN_1815759	0.210816	0.0534537	3.9439	0.000343801	0.00475398
760	rs2242549	NDE1	PRDM10	ILMN_2352295	0.254094	0.0642495	3.95481	0.000343919	0.00475398										Target
761	rs2242549	NDE1	MAK16	ILMN_1777139	0.257656	0.0651724	3.95346	0.000345274	0.00476137
762	rs2242549	NDE1	CCDC69	ILMN_1657680	-0.227332	0.0577147	-3.9389	0.00034888	0.0047997					0.083	0.042	2	0.05
763	rs2242549	NDE1	NUDT3	ILMN_1724907	-0.242454	0.0616102	-3.93528	0.000352593	0.00483931
764	rs2242549	NDE1	TAGLN2	ILMN_2090105	-0.233862	0.0594493	-3.9338	0.000354123	0.00484885
765	rs2242549	NDE1	LOC652685	ILMN_1732171	0.260436	0.0663035	3.92794	0.000360251	0.00491001
766	rs2242549	NDE1	ADAP2	ILMN_1763000	-0.213141	0.0542631	-3.92792	0.000360281	0.00491001
767	rs2242549	NDE1	UNC45A	ILMN_1726434	-0.238546	0.0608354	-3.92118	0.000367453	0.00499602
768	rs2242549	NDE1	DDOST	ILMN_1734231	-0.256222	0.0653699	-3.91958	0.00036918	0.00500777
769	rs2242549	NDE1	NFX1	ILMN_1795025	0.212211	0.0540078	3.92927	0.000370419	0.00501287										Target
770	rs2242549	NDE1	C20ORF27	ILMN_1697363	-0.23453	0.059896	-3.91563	0.00037347	0.00504004
771	rs2242549	NDE1	DDB1	ILMN_1775937	0.228058	0.0582525	3.91499	0.000374163	0.00504004
772	rs2242549	NDE1	HCST	ILMN_2396991	-0.232751	0.059493	-3.91225	0.000377179	0.0050689
773	rs2242549	NDE1	OCEL1	ILMN_1757388	-0.232754	0.0595196	-3.91055	0.000379056	0.00508236
774	rs2242549	NDE1	SHISA5	ILMN_2139100	-0.248345	0.0635263	-3.90933	0.000380409	0.00508875										Target
775	rs2242549	NDE1	CTSH	ILMN_2390853	-0.21999	0.0563202	-3.90605	0.000384066	0.00512271
776	rs2242549	NDE1	CSNK2A1P	ILMN_2109526	0.240902	0.0613352	3.92763	0.000384712	0.00512271
777	rs2242549	NDE1	WDR70	ILMN_2131392	-0.217363	0.0556899	-3.9031	0.000387395	0.00514663
778	rs2242549	NDE1	CETN2	ILMN_1695645	-0.245093	0.0628482	-3.89976	0.000391195	0.00515421
779	rs2242549	NDE1	TAGLN2	ILMN_1691892	-0.234002	0.0600083	-3.8995	0.000391495	0.00515421
780	rs2242549	NDE1	PLD6	ILMN_3240586	0.295547	0.0758064	3.89871	0.00039239	0.00515421										Target
781	rs2242549	NDE1	PTPLAD2	ILMN_1690114	0.238597	0.061206	3.89825	0.000392917	0.00515421
782	rs2242549	NDE1	ALDH1A1	ILMN_1709348	-0.225551	0.0578631	-3.89801	0.000393202	0.00515421					-0.16	0.069	-2.3	0.024
783	rs2242549	NDE1	SOCS3	ILMN_1781001	-0.232873	0.0597427	-3.89793	0.000393292	0.00515421										Target
784	rs2242549	NDE1	CREB5	ILMN_1731714	-0.237917	0.0610653	-3.8961	0.00039539	0.00516726
785	rs2242549	NDE1	HS.283402	ILMN_1864422	0.223078	0.0571089	3.90619	0.000396068	0.00516726
786	rs2242549	NDE1	LOC728014	ILMN_1711699	0.25271	0.0649074	3.8934	0.000398523	0.00518763
787	rs2242549	NDE1	RALA	ILMN_1755364	0.20879	0.053649	3.89178	0.000400407	0.00520049
788	rs2242549	NDE1	DLGAP4	ILMN_1754842	-0.2835	0.0728712	-3.89042	0.000402004	0.00520417
789	rs2242549	NDE1	HMGN2	ILMN_1776879	-0.246734	0.0634276	-3.89001	0.000402483	0.00520417
790	rs2242549	NDE1	RAB3GAP1	ILMN_1739876	0.206704	0.053155	3.8887	0.000404024	0.00521249
791	rs2242549	NDE1	C3ORF17	ILMN_2331658	0.223535	0.0573491	3.8978	0.000405808	0.00522389
792	rs2242549	NDE1	ITPKB	ILMN_1700432	0.238063	0.0612604	3.88608	0.000407125	0.00522925
793	rs2242549	NDE1	ACPP	ILMN_1758323	-0.241745	0.0622756	-3.88185	0.000412177	0.00524725
794	rs2242549	NDE1	ATP5D	ILMN_1653599	-0.244102	0.0628969	-3.88099	0.00041322	0.00524725										Target
795	rs2242549	NDE1	FBXO6	ILMN_1701455	-0.240147	0.0618797	-3.88086	0.000413368	0.00524725
796	rs2242549	NDE1	PIK3R2	ILMN_1726565	-0.224014	0.057754	-3.87877	0.000415904	0.00524725
797	rs2242549	NDE1	HK3	ILMN_1670302	-0.258862	0.0667476	-3.87822	0.00041657	0.00524725
798	rs2242549	NDE1	LEO1	ILMN_1801553	0.243222	0.062567	3.88738	0.000418237	0.00524725
799	rs2242549	NDE1	HS.145049	ILMN_1900661	0.216829	0.0559371	3.87631	0.000418895	0.00524725
800	rs2242549	NDE1	GMPPB	ILMN_2412927	-0.201411	0.0519648	-3.87592	0.000419374	0.00524725
801	rs2242549	NDE1	MTERFD1	ILMN_2044617	0.232563	0.0600128	3.87523	0.000420214	0.00524725
802	rs2242549	NDE1	RRAS	ILMN_1780825	-0.209618	0.0540948	-3.87501	0.000420477	0.00524725
803	rs2242549	NDE1	RNF4	ILMN_2142695	0.237639	0.0613383	3.87424	0.000421426	0.00524725
804	rs2242549	NDE1	RXRA	ILMN_1687315	-0.236182	0.0609674	-3.87391	0.000421836	0.00524725
805	rs2242549	NDE1	PFN1	ILMN_2151817	-0.223686	0.057762	-3.87255	0.00042351	0.00524725
806	rs2242549	NDE1	PNKP	ILMN_1694111	-0.230217	0.0594515	-3.87234	0.000423764	0.00524725
807	rs2242549	NDE1	RAB24	ILMN_1714393	-0.234994	0.0606999	-3.87141	0.000424916	0.00524725					-0.09	0.035	-2.6	0.01
808	rs2242549	NDE1	IFIT3	ILMN_2239754	-0.235867	0.0607685	-3.88141	0.000425525	0.00524725
809	rs2242549	NDE1	ASGR2	ILMN_1694966	-0.220666	0.057028	-3.86944	0.000427365	0.00524725
810	rs2242549	NDE1	KLHL24	ILMN_1678671	0.227599	0.05882	3.86941	0.000427405	0.00524725
811	rs2242549	NDE1	PIK3CA	ILMN_1705468	0.257191	0.0659146	3.90187	0.000428602	0.00524725
812	rs2242549	NDE1	LOC100130332	ILMN_3273491	0.264811	0.0682723	3.87876	0.000428801	0.00524725
813	rs2242549	NDE1	FAM45A	ILMN_1691760	-0.292579	0.0756415	-3.86797	0.000429196	0.00524725
814	rs2242549	NDE1	ZNF280C	ILMN_2061310	0.244944	0.0633315	3.86764	0.000429603	0.00524725
815	rs2242549	NDE1	AP3M2	ILMN_1676946	0.287364	0.0743083	3.86719	0.000430172	0.00524725
816	rs2242549	NDE1	ANKRD11	ILMN_2108709	0.251718	0.0650952	3.86692	0.000430511	0.00524725
817	rs2242549	NDE1	SF1	ILMN_1776077	0.234303	0.0605994	3.86643	0.000431122	0.00524725										Target
818	rs2242549	NDE1	TRIM37	ILMN_1704383	0.22964	0.0594085	3.86545	0.000432362	0.00525134
819	rs2242549	NDE1	ADNP	ILMN_1657993	0.21229	0.054786	3.87489	0.000433615	0.00525556					0.058	0.025	2.3	0.021		Target
820	rs2242549	NDE1	CAMK1	ILMN_2140990	-0.23625	0.0611567	-3.86303	0.000435411	0.00526573
821	rs2242549	NDE1	C10ORF54	ILMN_2205963	-0.238281	0.0616932	-3.86236	0.000436268	0.00526573
822	rs2242549	NDE1	CRISPLD2	ILMN_1790689	-0.240173	0.0622397	-3.85884	0.000440764	0.00530896
823	rs2242549	NDE1	SLC35D2	ILMN_1706571	-0.272786	0.0707183	-3.85737	0.000442647	0.0053206
824	rs2242549	NDE1	C6ORF125	ILMN_1790461	-0.219516	0.0562575	-3.90198	0.000444002	0.00532277
825	rs2242549	NDE1	ZMYM2	ILMN_2403823	0.249153	0.0640669	3.88895	0.000444661	0.00532277
826	rs2242549	NDE1	SFXN5	ILMN_1767337	-0.273441	0.0709401	-3.85454	0.000446309	0.00532621										Target
827	rs2242549	NDE1	CANX	ILMN_2401057	-0.231605	0.0600919	-3.85417	0.000446783	0.00532621
828	rs2242549	NDE1	SH3BGRL3	ILMN_1737163	-0.236725	0.0614696	-3.85108	0.000450819	0.00534845
829	rs2242549	NDE1	UGP2	ILMN_1671969	0.233909	0.0607582	3.84984	0.00045245	0.00534845
830	rs2242549	NDE1	DENR	ILMN_2168952	0.239679	0.0622615	3.84955	0.000452832	0.00534845										Target
831	rs2242549	NDE1	TRAPPC1	ILMN_1716913	-0.212351	0.0551673	-3.84923	0.000453259	0.00534845
832	rs2242549	NDE1	OGFOD1	ILMN_1677953	0.22047	0.0572789	3.84907	0.000453469	0.00534845
833	rs2242549	NDE1	SGK3	ILMN_2366703	0.238955	0.0621065	3.84751	0.000455529	0.00534845										Target
834	rs2242549	NDE1	LOC646214	ILMN_3243351	0.206592	0.0535652	3.85684	0.000456834	0.00534845
835	rs2242549	NDE1	NAAA	ILMN_1668605	-0.242277	0.0629971	-3.84583	0.000457751	0.00534845
836	rs2242549	NDE1	ZNF223	ILMN_1815578	0.234788	0.061064	3.84495	0.000458928	0.00534845
837	rs2242549	NDE1	ARAP3	ILMN_3240997	-0.244193	0.0631856	-3.8647	0.000460903	0.00534845					-0.085	0.033	-2.6	0.0095
838	rs2242549	NDE1	SPI1	ILMN_2392043	-0.274388	0.0714084	-3.84252	0.000462187	0.00534845
839	rs2242549	NDE1	ACSS2	ILMN_2336595	-0.22429	0.0583746	-3.84225	0.000462544	0.00534845
840	rs2242549	NDE1	BRI3BP	ILMN_1693410	-0.228379	0.0594441	-3.84191	0.000463001	0.00534845
841	rs2242549	NDE1	RPAIN	ILMN_2323774	0.230369	0.0599641	3.84178	0.000463174	0.00534845
842	rs2242549	NDE1	CD74	ILMN_1761464	-0.229356	0.0597034	-3.84159	0.000463439	0.00534845
843	rs2242549	NDE1	PRDX5	ILMN_1711606	-0.257842	0.0671193	-3.84155	0.000463493	0.00534845
844	rs2242549	NDE1	CARS	ILMN_2367469	0.229983	0.0598791	3.84079	0.000464515	0.00534845
845	rs2242549	NDE1	C22ORF25	ILMN_1789405	-0.223167	0.0581128	-3.84025	0.000465247	0.00534845
846	rs2242549	NDE1	KLHL3	ILMN_1770641	0.261077	0.0679962	3.83958	0.000466153	0.00534845										Target
847	rs2242549	NDE1	DDX27	ILMN_1676759	0.257806	0.0671696	3.83814	0.000468098	0.00536018
848	rs2242549	NDE1	KIF3B	ILMN_1702279	0.230801	0.0601448	3.83742	0.000469088	0.00536094										Target
849	rs2242549	NDE1	LOC132241	ILMN_1701247	0.262665	0.0684982	3.83462	0.000472906	0.00539395
850	rs2242549	NDE1	ILK	ILMN_2364376	-0.201487	0.052556	-3.83375	0.000474111	0.0053971
851	rs2242549	NDE1	ZNF526	ILMN_1756631	0.236649	0.0615985	3.8418	0.000477087	0.00541249
852	rs2242549	NDE1	COX5A	ILMN_1704477	-0.272523	0.0711286	-3.83142	0.000477328	0.00541249
853	rs2242549	NDE1	STX10	ILMN_1753712	-0.213727	0.0557957	-3.83052	0.000478577	0.00541608
854	rs2242549	NDE1	ARPC1B	ILMN_2085760	-0.222959	0.0582696	-3.82633	0.000484431	0.00547166
855	rs2242549	NDE1	KIAA0355	ILMN_1659845	0.241388	0.0631033	3.82528	0.000485907	0.00547767
856	rs2242549	NDE1	PFKL	ILMN_1713037	-0.234886	0.0614648	-3.82147	0.000491308	0.00551873
857	rs2242549	NDE1	IL21R	ILMN_1798204	0.216872	0.0561068	3.86534	0.000492276	0.00551873										Target
858	rs2242549	NDE1	G3BP2	ILMN_2381753	0.23396	0.0612447	3.82008	0.000493298	0.00551873
859	rs2242549	NDE1	DKFZP434K191	ILMN_1652533	0.253167	0.0662733	3.82004	0.000493351	0.00551873
860	rs2242549	NDE1	BDP1	ILMN_1687149	0.239549	0.0627301	3.81873	0.000495239	0.00552919
861	rs2242549	NDE1	C11ORF21	ILMN_3235922	-0.253596	0.0662785	-3.82622	0.00049899	0.00554607
862	rs2242549	NDE1	EEF2K	ILMN_1789171	0.234377	0.0612564	3.82617	0.000499069	0.00554607					0.072	0.034	2.1	0.037
863	rs2242549	NDE1	RTTN	ILMN_1735658	0.250902	0.0657553	3.81569	0.000499616	0.00554607
864	rs2242549	NDE1	SLC24A6	ILMN_1701655	0.21499	0.056392	3.81242	0.00050438	0.00557647
865	rs2242549	NDE1	HIBADH	ILMN_1804150	-0.217967	0.0570263	-3.82221	0.00050478	0.00557647
866	rs2242549	NDE1	RHOC	ILMN_2313730	-0.224396	0.0588682	-3.81183	0.000505237	0.00557647					0.065	0.029	2.2	0.026
867	rs2242549	NDE1	MOSPD3	ILMN_2356909	-0.228366	0.0597637	-3.82115	0.000506322	0.00557784
868	rs2242549	NDE1	ARRB1	ILMN_2325168	-0.189388	0.0495807	-3.81978	0.000508322	0.00558664
869	rs2242549	NDE1	FLOT1	ILMN_1661439	-0.224605	0.0589631	-3.80924	0.000509045	0.00558664										Target
870	rs2242549	NDE1	FCGR2A	ILMN_1666932	-0.222153	0.0583983	-3.8041	0.000516682	0.00565171
871	rs2242549	NDE1	AHR	ILMN_1812640	0.284971	0.0749146	3.80394	0.000516921	0.00565171										Target
872	rs2242549	NDE1	AGPAT2	ILMN_1732176	-0.236246	0.062139	-3.8019	0.000519991	0.00567459
873	rs2242549	NDE1	NPHP3	ILMN_1730539	0.230638	0.0606852	3.80057	0.000521995	0.00567809
874	rs2242549	NDE1	PLEKHG3	ILMN_1780671	-0.232515	0.0611963	-3.79949	0.000523624	0.00567809
875	rs2242549	NDE1	FAM20C	ILMN_1712684	0.211033	0.0554012	3.80918	0.000524073	0.00567809
876	rs2242549	NDE1	GMPR2	ILMN_1677919	-0.218217	0.0574392	-3.7991	0.000524224	0.00567809
877	rs2242549	NDE1	CD36	ILMN_1796094	-0.239621	0.0630845	-3.79841	0.000525265	0.00567877
878	rs2242549	NDE1	GSDMB	ILMN_2260756	0.237975	0.0626643	3.79762	0.00052647	0.00568122
879	rs2242549	NDE1	XRN1	ILMN_1809086	0.220619	0.05811	3.79657	0.000528069	0.00568643
880	rs2242549	NDE1	UBTD1	ILMN_1794914	-0.22685	0.0597736	-3.79516	0.000530236	0.00568643										Target
881	rs2242549	NDE1	SLC27A1	ILMN_1787718	-0.240048	0.0632522	-3.79509	0.000530337	0.00568643	-0.288184	0.125918	-2.28867	0.0288462
882	rs2242549	NDE1	MYD88	ILMN_1738523	-0.262976	0.0693179	-3.79377	0.000532374	0.00568643					-0.062	0.028	-2.2	0.028
883	rs2242549	NDE1	ASCC1	ILMN_1685097	0.196102	0.0516973	3.79328	0.000533127	0.00568643					-0.11	0.043	-2.5	0.014
884	rs2242549	NDE1	COG1	ILMN_1791873	0.229403	0.0604867	3.79263	0.000534138	0.00568643
885	rs2242549	NDE1	CSK	ILMN_1754121	-0.223623	0.0589675	-3.79231	0.000534627	0.00568643										Target
886	rs2242549	NDE1	USP14	ILMN_2402947	0.206761	0.0545345	3.79138	0.000536068	0.00568643
887	rs2242549	NDE1	CCR7	ILMN_1715131	0.215822	0.056925	3.79134	0.000536133	0.00568643
888	rs2242549	NDE1	DULLARD	ILMN_2133638	-0.247006	0.0651568	-3.79094	0.000536747	0.00568643
889	rs2242549	NDE1	HS.171171	ILMN_1832879	0.247698	0.0653947	3.78774	0.000541749	0.00570379
890	rs2242549	NDE1	KIAA1147	ILMN_2355033	0.213792	0.0564454	3.7876	0.000541962	0.00570379										Target
891	rs2242549	NDE1	CATSPER1	ILMN_1789394	-0.203006	0.0535995	-3.78746	0.000542174	0.00570379
892	rs2242549	NDE1	HS.481659	ILMN_1854765	0.225232	0.0593258	3.79652	0.00054348	0.00570379
893	rs2242549	NDE1	PSMB10	ILMN_1683026	-0.231039	0.0610185	-3.78638	0.000543884	0.00570379					-0.064	0.028	-2.3	0.023
894	rs2242549	NDE1	APOB48R	ILMN_1697925	-0.23697	0.0625943	-3.78581	0.000544769	0.00570379
895	rs2242549	NDE1	LOC728518	ILMN_1681760	0.2486	0.0653201	3.80588	0.000545263	0.00570379
896	rs2242549	NDE1	LOC728666	ILMN_3223317	-0.23511	0.0621443	-3.7833	0.000548748	0.00572992
897	rs2242549	NDE1	PDE6D	ILMN_1790680	-0.219401	0.0580091	-3.78218	0.000550521	0.00573811
898	rs2242549	NDE1	SETD2	ILMN_1769473	0.218951	0.0579145	3.78059	0.000553061	0.00574235
899	rs2242549	NDE1	C5ORF5	ILMN_1673478	0.207326	0.0548518	3.77975	0.000554397	0.00574235
900	rs2242549	NDE1	PPHLN1	ILMN_2322842	0.264422	0.0699604	3.77959	0.000554664	0.00574235
901	rs2242549	NDE1	IMPA2	ILMN_2094061	-0.222651	0.0589174	-3.77904	0.000555538	0.00574235
902	rs2242549	NDE1	IFITM2	ILMN_1673352	-0.200921	0.05317	-3.77883	0.000555873	0.00574235
903	rs2242549	NDE1	MKLN1	ILMN_1742578	0.221837	0.0587403	3.77657	0.000559517	0.00576973										Target
904	rs2242549	NDE1	AYP1P1	ILMN_1754400	-0.213281	0.0564972	-3.77507	0.000561948	0.00577748
905	rs2242549	NDE1	C11ORF58	ILMN_3249949	0.222231	0.0588709	3.77488	0.000562259	0.00577748
906	rs2242549	NDE1	FAM13B	ILMN_3258795	0.20559	0.0545243	3.77062	0.00056922	0.00583867
907	rs2242549	NDE1	PYCARD	ILMN_1698766	-0.225086	0.0597873	-3.76478	0.000578901	0.0059165
908	rs2242549	NDE1	RPUSD3	ILMN_1795383	-0.204254	0.0541187	-3.77419	0.000579451	0.0059165
909	rs2242549	NDE1	BOLA2	ILMN_1703894	-0.210189	0.055839	-3.7642	0.000579865	0.0059165
910	rs2242549	NDE1	CCDC16	ILMN_1795922	0.246718	0.0655659	3.7629	0.000582056	0.00592706
911	rs2242549	NDE1	LOC100131253	ILMN_3199772	0.225007	0.0598072	3.76221	0.000583218	0.00592706
912	rs2242549	NDE1	CTSS	ILMN_1743032	-0.25457	0.0676732	-3.76176	0.000583963	0.00592706
913	rs2242549	NDE1	TUBA1A	ILMN_2148819	-0.232061	0.061736	-3.75893	0.000588763	0.00596207
914	rs2242549	NDE1	OBFC2A	ILMN_1785852	-0.20862	0.0555059	-3.75851	0.000589466	0.00596207
915	rs2242549	NDE1	AKR1A1	ILMN_2380771	-0.212178	0.056491	-3.75596	0.000593831	0.00598893
916	rs2242549	NDE1	TMEM38B	ILMN_1669940	0.225536	0.0600549	3.7555	0.000594616	0.00598893
917	rs2242549	NDE1	DDX56	ILMN_1679405	0.274883	0.0732015	3.75515	0.000595216	0.00598893
918	rs2242549	NDE1	CLEC12A	ILMN_2403228	-0.209254	0.055747	-3.75364	0.000597811	0.00599762
919	rs2242549	NDE1	CPVL	ILMN_2400759	-0.29297	0.0780537	-3.75344	0.000598146	0.00599762					-0.09	0.042	-2.1	0.034
920	rs2242549	NDE1	UBE2Z	ILMN_1692168	0.229198	0.0611395	3.74876	0.000606271	0.00606861										Target
921	rs2242549	NDE1	NEDD8	ILMN_2058070	-0.24759	0.0661161	-3.74478	0.000613279	0.00609244
922	rs2242549	NDE1	DEM1	ILMN_1783996	-0.255412	0.0682165	-3.74414	0.00061441	0.00609244
923	rs2242549	NDE1	AMICA1	ILMN_1778723	-0.218824	0.0584661	-3.74274	0.000616881	0.00609244										Target
924	rs2242549	NDE1	GLIPR2	ILMN_1652631	-0.208335	0.0556658	-3.7426	0.000617136	0.00609244										Target
925	rs2242549	NDE1	NPL	ILMN_2149494	-0.248826	0.0663176	-3.75203	0.00061741	0.00609244	-0.378129	0.179111	-2.11114	0.0426635
926	rs2242549	NDE1	TSPYL2	ILMN_1775336	0.22217	0.0590539	3.76216	0.000617503	0.00609244
927	rs2242549	NDE1	DNASE2	ILMN_1796245	-0.246472	0.0658693	-3.74184	0.000618492	0.00609244
928	rs2242549	NDE1	CMTM7	ILMN_2403247	-0.227692	0.0608562	-3.74147	0.000619144	0.00609244					-0.1	0.052	-2	0.05
929	rs2242549	NDE1	MBNL2	ILMN_2364272	0.224818	0.0599405	3.75069	0.000619777	0.00609244
930	rs2242549	NDE1	NIPBL	ILMN_2264625	0.220045	0.0588195	3.74103	0.000619939	0.00609244
931	rs2242549	NDE1	SKAP2	ILMN_1657129	-0.213945	0.0572066	-3.73986	0.00062202	0.00609244										Target
932	rs2242549	NDE1	ARIH2	ILMN_1792825	0.207445	0.0554748	3.73944	0.00062277	0.00609244
933	rs2242549	NDE1	ABLIM1	ILMN_1731610	0.230578	0.0616677	3.73904	0.000623488	0.00609244
934	rs2242549	NDE1	NPL	ILMN_1782070	-0.208159	0.0556759	-3.73876	0.000624004	0.00609244
935	rs2242549	NDE1	SLC7A7	ILMN_1810275	-0.25513	0.0682432	-3.73854	0.000624393	0.00609244
936	rs2242549	NDE1	FLOT2	ILMN_1726222	-0.211241	0.0565285	-3.73689	0.000627369	0.00610357
937	rs2242549	NDE1	LOC646144	ILMN_1653601	0.259894	0.0691927	3.75609	0.000628231	0.00610357
938	rs2242549	NDE1	SLC41A1	ILMN_1656186	0.212707	0.056787	3.7457	0.000628688	0.00610357
939	rs2242549	NDE1	VARS	ILMN_1696601	-0.22555	0.0604036	-3.73405	0.000632513	0.00612393
940	rs2242549	NDE1	RBP7	ILMN_1716465	-0.203514	0.0545052	-3.73384	0.000632894	0.00612393
941	rs2242549	NDE1	PTPLAD1	ILMN_1743065	0.234928	0.0629469	3.73216	0.000635962	0.00614337
942	rs2242549	NDE1	RYBP	ILMN_1721842	0.20676	0.0554151	3.73111	0.000637891	0.0061449
943	rs2242549	NDE1	USP14	ILMN_1806804	0.223261	0.0596927	3.74018	0.000638686	0.0061449
944	rs2242549	NDE1	LOC728640	ILMN_3304435	0.230806	0.0618794	3.72994	0.000640043	0.0061449
945	rs2242549	NDE1	SNX4	ILMN_1738736	0.222373	0.0596211	3.72977	0.000640354	0.0061449
946	rs2242549	NDE1	WDR55	ILMN_1678957	0.211954	0.0568447	3.72865	0.000642415	0.00615451
947	rs2242549	NDE1	BTBD2	ILMN_3238274	-0.208521	0.0559743	-3.72529	0.000648654	0.00620404
948	rs2242549	NDE1	EAF2	ILMN_1708798	-0.192354	0.0516529	-3.72397	0.000651128	0.00620741
949	rs2242549	NDE1	TALDO1	ILMN_1746588	-0.210446	0.0565219	-3.72327	0.000652436	0.00620741
950	rs2242549	NDE1	RGPD8	ILMN_3238854	0.212056	0.0568163	3.7323	0.000653237	0.00620741
951	rs2242549	NDE1	MS4A6A	ILMN_1721035	-0.196371	0.0527479	-3.72282	0.000653283	0.00620741
952	rs2242549	NDE1	MKNK1	ILMN_1750429	-0.297773	0.0799999	-3.72217	0.00065451	0.00620891
953	rs2242549	NDE1	CSNK2A1	ILMN_2386355	0.213865	0.0574716	3.72122	0.00065629	0.00621564
954	rs2242549	NDE1	FLJ12078	ILMN_1775444	0.249232	0.0670313	3.71814	0.00066213	0.00625226
955	rs2242549	NDE1	ZNF93	ILMN_1679083	0.265539	0.071427	3.71763	0.000663102	0.00625226
956	rs2242549	NDE1	C12ORF65	ILMN_1667510	0.209402	0.0563289	3.71748	0.000663388	0.00625226
957	rs2242549	NDE1	DPYSL2	ILMN_1672503	-0.205714	0.0553509	-3.71654	0.000665192	0.0062591										Target
958	rs2242549	NDE1	SCNN1D	ILMN_1754757	0.286795	0.0771835	3.71575	0.000666692	0.0062627					0.064	0.032	2	0.047
959	rs2242549	NDE1	NDUFA3	ILMN_1784641	-0.218208	0.0587473	-3.71435	0.000669379	0.0062627
960	rs2242549	NDE1	NARG1L	ILMN_1733523	0.213348	0.0574531	3.71343	0.000671164	0.0062627
961	rs2242549	NDE1	FAM125A	ILMN_2121207	-0.204613	0.0551015	-3.71338	0.000671261	0.0062627
962	rs2242549	NDE1	FAM156A	ILMN_1658160	-0.272115	0.0732824	-3.71325	0.000671512	0.0062627
963	rs2242549	NDE1	HAUS4	ILMN_1771003	-0.202629	0.0545734	-3.71297	0.000672047	0.0062627					0.071	0.035	2	0.042
964	rs2242549	NDE1	RFX7	ILMN_3245625	0.220866	0.0594993	3.71208	0.000673772	0.00626872
965	rs2242549	NDE1	ZNF364	ILMN_1811997	0.227097	0.0612363	3.70853	0.000680668	0.00632274
966	rs2242549	NDE1	PPP2R5C	ILMN_1789283	0.213621	0.057624	3.70716	0.000683347	0.00633397
967	rs2242549	NDE1	ANXA2P1	ILMN_2041101	-0.255657	0.0689698	-3.7068	0.000684058	0.00633397
968	rs2242549	NDE1	HABP4	ILMN_2107991	0.209286	0.0565325	3.70205	0.000693453	0.00640423
969	rs2242549	NDE1	USP1	ILMN_1737254	0.224961	0.0606174	3.71116	0.000693853	0.00640423
970	rs2242549	NDE1	KLHDC2	ILMN_1741204	0.216461	0.0584827	3.70128	0.000694991	0.00640455
971	rs2242549	NDE1	POTEF	ILMN_3241758	-0.236382	0.0638936	-3.69962	0.000698305	0.00642401
972	rs2242549	NDE1	C9ORF80	ILMN_1688621	0.220305	0.059563	3.69869	0.000700159	0.00642401
973	rs2242549	NDE1	C1ORF216	ILMN_1659975	-0.267923	0.0722584	-3.70785	0.000700422	0.00642401
974	rs2242549	NDE1	HS.142570	ILMN_1898022	0.24138	0.0652799	3.69761	0.000702338	0.00643143
975	rs2242549	NDE1	STXBP2	ILMN_2159453	-0.246453	0.066671	-3.69655	0.000704477	0.00644085
976	rs2242549	NDE1	ZBTB7B	ILMN_1736954	-0.215732	0.058375	-3.69563	0.000706347	0.0064478
977	rs2242549	NDE1	PADI4	ILMN_1807529	-0.208946	0.0566098	-3.69098	0.000715811	0.00652393
978	rs2242549	NDE1	LOC728014	ILMN_1812721	0.242343	0.0656934	3.689	0.0007199	0.00654315
979	rs2242549	NDE1	DUSP22	ILMN_1671809	-0.191546	0.0519314	-3.68844	0.000721046	0.00654315					-0.073	0.035	-2.1	0.037
980	rs2242549	NDE1	IARS	ILMN_1733956	0.216859	0.058798	3.68821	0.000721524	0.00654315
981	rs2242549	NDE1	SFMBT1	ILMN_1741585	0.226312	0.0613682	3.68777	0.000722428	0.00654315
982	rs2242549	NDE1	CCDC125	ILMN_3244319	0.249569	0.0677184	3.68539	0.000727372	0.00655787
983	rs2242549	NDE1	LTBR	ILMN_1667476	-0.240524	0.0652674	-3.6852	0.000727765	0.00655787
984	rs2242549	NDE1	SMCHD1	ILMN_1808148	0.253783	0.0683395	3.71357	0.000729799	0.00655787
985	rs2242549	NDE1	UBAP2L	ILMN_1814789	-0.240245	0.0652132	-3.68399	0.000730309	0.00655787										Target
986	rs2242549	NDE1	ZFAND6	ILMN_1778803	0.239935	0.065132	3.68382	0.000730658	0.00655787
987	rs2242549	NDE1	GOLGA4	ILMN_1776297	0.239782	0.0647621	3.70251	0.000731196	0.00655787
988	rs2242549	NDE1	BNIP3	ILMN_1724658	0.23885	0.0648485	3.6832	0.00073196	0.00655787
989	rs2242549	NDE1	GMPPA	ILMN_1804476	-0.229685	0.0623924	-3.6813	0.000735957	0.00658115
990	rs2242549	NDE1	LOC100132299	ILMN_3249261	-0.21582	0.0586379	-3.68055	0.000737523	0.00658115
991	rs2242549	NDE1	TGFBR2	ILMN_1744862	0.288097	0.0780891	3.68933	0.000738348	0.00658115
992	rs2242549	NDE1	DERA	ILMN_1811551	-0.198656	0.0539921	-3.67935	0.000740069	0.00658115
993	rs2242549	NDE1	LY86	ILMN_1807825	-0.20353	0.0553236	-3.6789	0.000741016	0.00658115
994	rs2242549	NDE1	CHD8	ILMN_1806122	0.215124	0.0584829	3.67842	0.00074205	0.00658115										Target
995	rs2242549	NDE1	COQ10A	ILMN_1666364	-0.262766	0.0714411	-3.67808	0.000742778	0.00658115										Target
996	rs2242549	NDE1	SNRPD3	ILMN_1794599	0.21783	0.0592304	3.67768	0.000743627	0.00658115
997	rs2242549	NDE1	GIMAP5	ILMN_1769383	0.208869	0.0568203	3.67595	0.000747306	0.00660364
998	rs2242549	NDE1	ADNP	ILMN_1666019	0.212113	0.0575765	3.68402	0.000749593	0.00660908					0.058	0.025	2.3	0.021		Target
999	rs2242549	NDE1	PILRA	ILMN_2362858	-0.211416	0.0575343	-3.6746	0.000750199	0.00660908
1000	rs2242549	NDE1	OSBPL8	ILMN_2405078	0.215046	0.0585437	3.67326	0.000753091	0.00662451
1001	rs2242549	NDE1	C20ORF30	ILMN_2404539	-0.243626	0.0663412	-3.67232	0.000755119	0.0066323
1002	rs2242549	NDE1	GPR177	ILMN_2283325	-0.209073	0.0569761	-3.66949	0.000761248	0.00667603	-0.545784	0.210444	-2.59348	0.0142104
1003	rs2242549	NDE1	LST1	ILMN_2345353	-0.22718	0.0619286	-3.66842	0.000763592	0.00668649
1004	rs2242549	NDE1	TIAL1	ILMN_1717745	0.199692	0.0544606	3.66673	0.000767294	0.00670879
1005	rs2242549	NDE1	ANXA2	ILMN_1711899	-0.22569	0.06157	-3.66558	0.000769806	0.00672063
1006	rs2242549	NDE1	IFIT2	ILMN_1739428	-0.22022	0.0601003	-3.6642	0.000772854	0.00673711
1007	rs2242549	NDE1	TNFAIP8L1	ILMN_1684346	-0.219738	0.0600173	-3.66124	0.000779415	0.00678412										Target
1008	rs2242549	NDE1	SDHALP1	ILMN_1750093	0.243628	0.0665862	3.65884	0.0007848	0.00682076
1009	rs2242549	NDE1	FLJ25363	ILMN_3260180	0.243806	0.0666555	3.65771	0.000787338	0.00683259
1010	rs2242549	NDE1	PYGB	ILMN_1778360	-0.240405	0.0657538	-3.65613	0.000790882	0.0068531
1011	rs2242549	NDE1	CSF1R	ILMN_1686623	-0.217629	0.0596087	-3.65096	0.000802666	0.00693928
1012	rs2242549	NDE1	ARAP3	ILMN_1812618	-0.232083	0.0635769	-3.65043	0.000803862	0.00693928					-0.085	0.033	-2.6	0.0095
1013	rs2242549	NDE1	XKR8	ILMN_2087303	-0.248724	0.0681494	-3.64968	0.000805594	0.00693928										Target
1014	rs2242549	NDE1	LOC653075	ILMN_3208995	0.280872	0.0767695	3.65864	0.000805608	0.00693928
1015	rs2242549	NDE1	RBM10	ILMN_1765082	0.225196	0.0617221	3.64855	0.000808207	0.00695135
1016	rs2242549	NDE1	LIN54	ILMN_1724062	0.206852	0.0567193	3.64694	0.000811931	0.00697305										Target
1017	rs2242549	NDE1	FYN	ILMN_2249920	0.210558	0.0577495	3.64605	0.000813992	0.00698042
1018	rs2242549	NDE1	UNC93B1	ILMN_2193591	-0.225643	0.0619012	-3.64522	0.000815918	0.00698662
1019	rs2242549	NDE1	SIGMAR1	ILMN_3306742	-0.219304	0.0600456	-3.6523	0.000820227	0.00701312
1020	rs2242549	NDE1	LGALS9	ILMN_2412214	-0.212504	0.0583369	-3.6427	0.000821809	0.00701312
1021	rs2242549	NDE1	VASH1	ILMN_1796216	-0.225855	0.0617033	-3.66034	0.000823531	0.00701312
1022	rs2242549	NDE1	HEATR1	ILMN_1787762	0.224728	0.0617075	3.64183	0.000823845	0.00701312
1023	rs2242549	NDE1	KIAA0427	ILMN_1655563	-0.256595	0.0699345	-3.66907	0.000826621	0.00702645	-0.191274	0.0829339	-2.30635	0.0277193
1024	rs2242549	NDE1	SPIN1	ILMN_1702407	0.25452	0.0695773	3.65809	0.00082878	0.00702912										Target
1025	rs2242549	NDE1	OSBPL8	ILMN_1782459	0.204195	0.0559728	3.64811	0.000830011	0.00702912
1026	rs2242549	NDE1	ITGB1BP1	ILMN_1690099	-0.23547	0.0647075	-3.63898	0.000830567	0.00702912
1027	rs2242549	NDE1	C7ORF59	ILMN_1779735	-0.18821	0.0517314	-3.63822	0.000832386	0.00703196
1028	rs2242549	NDE1	DDX18	ILMN_1756220	0.201082	0.0552754	3.63782	0.000833325	0.00703196
1029	rs2242549	NDE1	HDDC2	ILMN_1753745	-0.206985	0.0569111	-3.63698	0.000835326	0.00703861
1030	rs2242549	NDE1	N4BP1	ILMN_2201966	0.21115	0.0579887	3.64124	0.000846337	0.00711704										Target
1031	rs2242549	NDE1	LAMP2	ILMN_1659753	-0.271168	0.0746673	-3.63168	0.000848042	0.00711704										Target
1032	rs2242549	NDE1	TMEM179B	ILMN_3241979	-0.211535	0.0582527	-3.63133	0.000848877	0.00711704
1033	rs2242549	NDE1	TRMT5	ILMN_2167922	-0.254803	0.0701733	-3.63106	0.000849537	0.00711704
1034	rs2242549	NDE1	MRFAP1L1	ILMN_1689774	0.225526	0.0621364	3.62953	0.000853242	0.00713778										Target
1035	rs2242549	NDE1	DNAJB12	ILMN_2333865	0.224434	0.0618511	3.62862	0.000855467	0.00714609										Target
1036	rs2242549	NDE1	LOC100128062	ILMN_3260286	0.237922	0.0656624	3.62341	0.000868248	0.00724244
1037	rs2242549	NDE1	SEC22C	ILMN_2290618	0.203954	0.0563199	3.62134	0.000873379	0.00727479										Target
1038	rs2242549	NDE1	BAZ1A	ILMN_1658327	0.207486	0.0573145	3.62013	0.000876402	0.00727942
1039	rs2242549	NDE1	LRP10	ILMN_1670272	-0.227242	0.0627767	-3.61985	0.000877099	0.00727942										Target
1040	rs2242549	NDE1	RBM12	ILMN_2329834	0.217615	0.0601271	3.61925	0.000878589	0.00727942										Target
1041	rs2242549	NDE1	PECAM1	ILMN_1689518	-0.20928	0.0578281	-3.619	0.000879232	0.00727942
1042	rs2242549	NDE1	CLEC12A	ILMN_1663142	-0.209264	0.05783	-3.61861	0.000880204	0.00727942
1043	rs2242549	NDE1	LOC730744	ILMN_1747771	0.226487	0.0626084	3.61752	0.000882942	0.00729167
1044	rs2242549	NDE1	VEZT	ILMN_1774828	0.209254	0.0578982	3.61417	0.000891388	0.00734619					-0.063	0.032	-2	0.047
1045	rs2242549	NDE1	LYRM1	ILMN_1749244	-0.222942	0.06169	-3.6139	0.000892074	0.00734619
1046	rs2242549	NDE1	MRPL50	ILMN_1664833	0.231744	0.0641498	3.61254	0.000895528	0.0073488
1047	rs2242549	NDE1	CACNA1I	ILMN_2300664	0.23673	0.0655401	3.61199	0.000896943	0.0073488										Target
1048	rs2242549	NDE1	SMURF1	ILMN_1779492	0.274292	0.0753596	3.63977	0.000897042	0.0073488
1049	rs2242549	NDE1	TAX1BP3	ILMN_1803392	-0.201033	0.0556602	-3.61179	0.000897454	0.0073488
1050	rs2242549	NDE1	ITK	ILMN_1699160	0.215372	0.0596408	3.61115	0.000899082	0.00735054
1051	rs2242549	NDE1	OTUD1	ILMN_1723141	-0.220552	0.0610877	-3.61041	0.000900984	0.00735054
1052	rs2242549	NDE1	FUCA2	ILMN_1744914	-0.246486	0.0682744	-3.61022	0.000901465	0.00735054
1053	rs2242549	NDE1	HCST	ILMN_1699931	-0.239557	0.0664247	-3.60644	0.000911197	0.00741947
1054	rs2242549	NDE1	AP2A1	ILMN_1815306	-0.257267	0.0713579	-3.6053	0.000914159	0.00743317
1055	rs2242549	NDE1	LPIN2	ILMN_1670028	0.218097	0.0605257	3.60337	0.000919184	0.00746357
1056	rs2242549	NDE1	MID1IP1	ILMN_2165473	-0.214062	0.0594162	-3.60275	0.000920813	0.00746636
1057	rs2242549	NDE1	ZNF160	ILMN_1777049	0.2214	0.0614767	3.60136	0.000924461	0.00748548
1058	rs2242549	NDE1	C11ORF59	ILMN_1815878	-0.211443	0.0587232	-3.60068	0.000926255	0.00748603
1059	rs2242549	NDE1	VIL2	ILMN_1795937	0.197841	0.0549581	3.59986	0.000928408	0.00748603
1060	rs2242549	NDE1	CIDEB	ILMN_1668910	-0.244977	0.0680523	-3.59984	0.000928463	0.00748603
1061	rs2242549	NDE1	WDR37	ILMN_1796464	0.199141	0.0553267	3.59937	0.000929687	0.00748603										Target
1062	rs2242549	NDE1	HINT2	ILMN_1697820	-0.201526	0.0560083	-3.59816	0.00093291	0.00749358
1063	rs2242549	NDE1	PIP5K1C	ILMN_1668514	-0.26142	0.0726561	-3.59804	0.000933206	0.00749358										Target
1064	rs2242549	NDE1	TGFBI	ILMN_1663866	-0.210334	0.0585096	-3.59487	0.000941665	0.00755106	-0.360602	0.163052	-2.21157	0.0342588
1065	rs2242549	NDE1	LOC654346	ILMN_1766184	-0.212591	0.059184	-3.59204	0.000949264	0.0076015
1066	rs2242549	NDE1	SFXN1	ILMN_2205935	0.257101	0.0716105	3.59027	0.000954045	0.00762926
1067	rs2242549	NDE1	KIF2A	ILMN_1734476	0.198451	0.0553608	3.58469	0.00096927	0.00773712
1068	rs2242549	NDE1	KIAA1267	ILMN_2200636	0.202044	0.0563683	3.58435	0.000970198	0.00773712
1069	rs2242549	NDE1	PILRA	ILMN_1729915	-0.21392	0.0596978	-3.58339	0.000972851	0.00774036
1070	rs2242549	NDE1	LILRB2	ILMN_2312340	-0.251527	0.0702025	-3.58288	0.000974243	0.00774036
1071	rs2242549	NDE1	CTSL1	ILMN_2374036	0.220896	0.0616554	3.58275	0.000974604	0.00774036
1072	rs2242549	NDE1	CD5	ILMN_1753112	0.215635	0.0601966	3.58218	0.00097618	0.00774228
1073	rs2242549	NDE1	DCK	ILMN_1651433	0.269086	0.0751442	3.58093	0.000979647	0.0077512
1074	rs2242549	NDE1	MCM8	ILMN_1798581	0.253707	0.0708518	3.58081	0.000979974	0.0077512
1075	rs2242549	NDE1	TMEM2	ILMN_1784661	0.209852	0.0586225	3.57973	0.000982994	0.00775292										Target
1076	rs2242549	NDE1	HS.532698	ILMN_1862217	0.221955	0.0618613	3.58794	0.000983815	0.00775292
1077	rs2242549	NDE1	CYFIP1	ILMN_2355462	-0.243634	0.0680683	-3.57926	0.000984308	0.00775292
1078	rs2242549	NDE1	OSTF1	ILMN_1742456	-0.21299	0.0595172	-3.57863	0.000986065	0.00775292					-0.061	0.026	-2.3	0.02
1079	rs2242549	NDE1	PAFAH1B1	ILMN_1722276	0.203482	0.0568699	3.57804	0.000987717	0.00775292
1080	rs2242549	NDE1	ZRANB1	ILMN_1757742	0.228973	0.0639972	3.57786	0.000988205	0.00775292
1081	rs2242549	NDE1	CD33	ILMN_1747622	-0.211901	0.0593005	-3.57334	0.00100095	0.00783762
1082	rs2242549	NDE1	STYXL1	ILMN_2210729	-0.210548	0.058788	-3.58148	0.0010019	0.00783762
1083	rs2242549	NDE1	BTBD10	ILMN_1809344	0.210238	0.0588473	3.5726	0.00100305	0.00783762
1084	rs2242549	NDE1	ABLIM1	ILMN_1785424	0.206389	0.0577812	3.57191	0.00100502	0.00783916
1085	rs2242549	NDE1	C17ORF68	ILMN_1702676	0.241686	0.0675152	3.57972	0.00100686	0.00783916
1086	rs2242549	NDE1	SERINC3	ILMN_1815656	0.224028	0.0627336	3.57111	0.0010073	0.00783916
1087	rs2242549	NDE1	OXCT1	ILMN_1813544	0.203581	0.0567559	3.58695	0.00101181	0.00786372
1088	rs2242549	NDE1	RPS6KB1	ILMN_1704557	0.216696	0.0607585	3.56652	0.00102048	0.00792051
1089	rs2242549	NDE1	LYZ	ILMN_2162972	-0.242571	0.0680855	-3.56274	0.00103145	0.00798897
1090	rs2242549	NDE1	SULT1A3	ILMN_1707804	-0.201192	0.056477	-3.56236	0.00103255	0.00798897
1091	rs2242549	NDE1	DCTN6	ILMN_1744059	0.226138	0.0634853	3.56206	0.00103343	0.00798897
1092	rs2242549	NDE1	C18ORF10	ILMN_1671693	-0.183485	0.051518	-3.56157	0.00103487	0.00798951
1093	rs2242549	NDE1	TXNRD1	ILMN_1717056	0.212535	0.0596976	3.56019	0.00103891	0.00800316
1094	rs2242549	NDE1	TMEM184B	ILMN_1747460	0.230123	0.0646408	3.56003	0.0010394	0.00800316
1095	rs2242549	NDE1	CCL3L3	ILMN_2105573	-0.238232	0.0669386	-3.55897	0.00104252	0.00801652										Target
1096	rs2242549	NDE1	FYN	ILMN_2380801	0.196265	0.0551569	3.5583	0.0010445	0.00802113
1097	rs2242549	NDE1	CPNE8	ILMN_1722294	-0.212535	0.0597419	-3.55756	0.00104667	0.00802722
1098	rs2242549	NDE1	LEMD3	ILMN_2183938	0.218353	0.0613891	3.55687	0.00104871	0.00803221
1099	rs2242549	NDE1	SAFB	ILMN_1722059	0.195679	0.0550348	3.55555	0.00105265	0.00804997
1100	rs2242549	NDE1	ANXA2	ILMN_2409167	-0.212501	0.0597725	-3.55516	0.0010538	0.00804997
1101	rs2242549	NDE1	POLE4	ILMN_1660063	-0.225462	0.0634438	-3.55373	0.00105807	0.00807197
1102	rs2242549	NDE1	RNF34	ILMN_1786039	0.191466	0.0538938	3.55266	0.00106128	0.00808583										Target
1103	rs2242549	NDE1	C21ORF66	ILMN_2331197	0.261351	0.0732426	3.5683	0.00106591	0.00810123
1104	rs2242549	NDE1	NCF4	ILMN_2335704	-0.210124	0.0591767	-3.5508	0.00106688	0.00810123
1105	rs2242549	NDE1	CCDC47	ILMN_1804522	0.228504	0.0640665	3.56667	0.00107076	0.00810123
1106	rs2242549	NDE1	SSBP3	ILMN_2361163	-0.200643	0.0565277	-3.54946	0.00107093	0.00810123
1107	rs2242549	NDE1	PRDM10	ILMN_2352293	0.226114	0.0635588	3.55755	0.00107162	0.00810123										Target
1108	rs2242549	NDE1	UBR5	ILMN_2204726	0.183729	0.0517662	3.54921	0.00107167	0.00810123
1109	rs2242549	NDE1	H2AFY	ILMN_1674034	-0.257397	0.072553	-3.54771	0.00107623	0.00811814
1110	rs2242549	NDE1	ANGEL2	ILMN_1736340	0.227056	0.0640036	3.54755	0.00107671	0.00811814										Target
1111	rs2242549	NDE1	LOC653472	ILMN_1811335	0.21011	0.0592445	3.54648	0.00107996	0.00813212
1112	rs2242549	NDE1	LOC100131541	ILMN_3285162	0.256783	0.07243	3.54526	0.00108369	0.00814966
1113	rs2242549	NDE1	CIB1	ILMN_1684205	0.218729	0.0617238	3.54367	0.00108857	0.00817005
1114	rs2242549	NDE1	CSF2RA	ILMN_1721204	0.254315	0.0717819	3.54289	0.00109098	0.00817005
1115	rs2242549	NDE1	TSPO	ILMN_1681679	-0.219835	0.0620512	-3.54281	0.00109123	0.00817005
1116	rs2242549	NDE1	EXOSC10	ILMN_2402168	0.192361	0.0543047	3.54224	0.00109298	0.00817005
1117	rs2242549	NDE1	GLB1	ILMN_2397721	-0.212556	0.0600086	-3.54209	0.00109344	0.00817005					-0.081	0.034	-2.3	0.02
1118	rs2242549	NDE1	C5ORF41	ILMN_2195821	0.206737	0.05838	3.54122	0.00109612	0.00817443
1119	rs2242549	NDE1	RNASE6	ILMN_1780533	-0.197628	0.0558115	-3.54099	0.00109684	0.00817443	-0.369101	0.162192	-2.2757	0.029699
1120	rs2242549	NDE1	PDPR	ILMN_1667034	0.204316	0.0577227	3.53961	0.00110114	0.0081959										Target
1121	rs2242549	NDE1	NCOR1	ILMN_2186369	0.239088	0.0674105	3.54674	0.00110463	0.00820542
1122	rs2242549	NDE1	HS.371060	ILMN_1899903	0.230973	0.0646172	3.57448	0.00110543	0.00820542
1123	rs2242549	NDE1	IL18	ILMN_1778457	0.232888	0.0658309	3.53766	0.00110719	0.00820542										Target
1124	rs2242549	NDE1	MYO1F	ILMN_1681239	-0.219559	0.0620681	-3.53738	0.00110807	0.00820542
1125	rs2242549	NDE1	SLC10A3	ILMN_1712887	-0.224267	0.0634234	-3.53603	0.0011123	0.00822231
1126	rs2242549	NDE1	ORC5L	ILMN_1705093	0.242651	0.0686278	3.53575	0.00111318	0.00822231
1127	rs2242549	NDE1	AFTPH	ILMN_2342841	0.2004	0.0565692	3.54256	0.00111765	0.00824481
1128	rs2242549	NDE1	XAB2	ILMN_1771057	0.204434	0.057852	3.53374	0.00111952	0.00824815
1129	rs2242549	NDE1	LHFPL2	ILMN_1747744	0.232444	0.0653466	3.5571	0.00112849	0.00829715
1130	rs2242549	NDE1	DHRS4	ILMN_2185884	-0.210188	0.0595309	-3.53074	0.00112903	0.00829715
1131	rs2242549	NDE1	FGFR1OP2	ILMN_1657436	0.2207	0.062415	3.53602	0.00113835	0.00834855
1132	rs2242549	NDE1	ZNF276	ILMN_1721339	0.204253	0.0577665	3.53584	0.0011389	0.00834855
1133	rs2242549	NDE1	TMEM57	ILMN_1718831	0.213398	0.0605052	3.52694	0.0011412	0.00835367
1134	rs2242549	NDE1	PPP3CC	ILMN_1690546	0.234301	0.0664393	3.52654	0.00114248	0.00835367
1135	rs2242549	NDE1	RBCK1	ILMN_1751330	-0.244219	0.069266	-3.52581	0.00114483	0.00836032
1136	rs2242549	NDE1	RNF19B	ILMN_1682081	-0.226646	0.0642925	-3.52523	0.00114672	0.0083636										Target
1137	rs2242549	NDE1	KLF4	ILMN_2137789	-0.220118	0.0624678	-3.5237	0.00115167	0.00837113
1138	rs2242549	NDE1	MPV17	ILMN_1691090	-0.210027	0.0596041	-3.5237	0.00115168	0.00837113
1139	rs2242549	NDE1	CRKRS	ILMN_1707448	0.222006	0.0630109	3.5233	0.00115298	0.00837113
1140	rs2242549	NDE1	TUBGCP5	ILMN_1803045	0.212345	0.0602717	3.52313	0.00115352	0.00837113										Target
1141	rs2242549	NDE1	LOC399748	ILMN_3284114	-0.251662	0.0714448	-3.52247	0.00115567	0.00837632
1142	rs2242549	NDE1	GRN	ILMN_1724250	-0.250927	0.0713046	-3.51908	0.00116676	0.00843704
1143	rs2242549	NDE1	MGC70857	ILMN_1693862	-0.191881	0.054527	-3.51902	0.00116696	0.00843704
1144	rs2242549	NDE1	FGL2	ILMN_1693009	-0.231314	0.0657439	-3.51841	0.00116896	0.00844099
1145	rs2242549	NDE1	S1PR1	ILMN_3235853	0.201173	0.0572519	3.51382	0.00118416	0.00851467
1146	rs2242549	NDE1	LYST	ILMN_1675956	-0.240486	0.0681238	-3.53014	0.00118543	0.00851467
1147	rs2242549	NDE1	DUSP1	ILMN_1781285	-0.209933	0.0597549	-3.51323	0.00118613	0.00851467
1148	rs2242549	NDE1	HS.560343	ILMN_1862909	0.205695	0.0585488	3.51322	0.00118616	0.00851467
1149	rs2242549	NDE1	CDAN1	ILMN_2401906	0.247326	0.0704006	3.51312	0.00118649	0.00851467
1150	rs2242549	NDE1	ZFHX3	ILMN_1808587	-0.245035	0.0697725	-3.51191	0.00119054	0.00853316
1151	rs2242549	NDE1	SNAPC2	ILMN_1698478	-0.205537	0.0585437	-3.51083	0.00119418	0.00854865
1152	rs2242549	NDE1	ZDHHC5	ILMN_1679358	0.2593	0.0738826	3.50962	0.00119826	0.00856734
1153	rs2242549	NDE1	ANKRD30B	ILMN_1730678	0.231473	0.0659731	3.50859	0.00120173	0.00858154
1154	rs2242549	NDE1	TMEM154	ILMN_2088124	-0.213884	0.0610046	-3.50603	0.00121041	0.00861738
1155	rs2242549	NDE1	LOC730534	ILMN_1689327	-0.254448	0.0725748	-3.50601	0.00121046	0.00861738
1156	rs2242549	NDE1	PDCD2	ILMN_1797684	-0.236991	0.0675997	-3.5058	0.0012112	0.00861738
1157	rs2242549	NDE1	NBPF14	ILMN_1698067	0.252575	0.0717153	3.52191	0.00121284	0.00861853
1158	rs2242549	NDE1	ETFB	ILMN_1729374	-0.208676	0.0595388	-3.50486	0.00121439	0.00861894
1159	rs2242549	NDE1	YIPF1	ILMN_2052163	-0.19558	0.0558133	-3.50419	0.00121669	0.00862476
1160	rs2242549	NDE1	CLIP2	ILMN_2352190	-0.21454	0.0612565	-3.50232	0.00122311	0.00864913
1161	rs2242549	NDE1	CKLF	ILMN_1712389	-0.213022	0.0608231	-3.50232	0.00122311	0.00864913
1162	rs2242549	NDE1	PARP3	ILMN_2397954	-0.210997	0.0602562	-3.50166	0.00122536	0.00865452
1163	rs2242549	NDE1	GPAA1	ILMN_1769702	-0.248067	0.0708684	-3.50039	0.00122974	0.00867489
1164	rs2242549	NDE1	PGCP	ILMN_2058795	-0.221769	0.063371	-3.49954	0.00123269	0.00868323
1165	rs2242549	NDE1	PLEKHA2	ILMN_1796339	0.186622	0.0533328	3.49919	0.00123392	0.00868323					-0.085	0.037	-2.3	0.022		Target
1166	rs2242549	NDE1	POLG	ILMN_2101930	0.23262	0.0665057	3.49774	0.00123895	0.00870811
1167	rs2242549	NDE1	ZNF395	ILMN_1772876	0.210438	0.0601775	3.49696	0.00124168	0.00871677										Target
1168	rs2242549	NDE1	LOC400721	ILMN_1700182	0.225791	0.0645903	3.49573	0.00124596	0.00872576
1169	rs2242549	NDE1	LOC401115	ILMN_1668629	-0.182635	0.0522452	-3.49573	0.00124597	0.00872576
1170	rs2242549	NDE1	RFNG	ILMN_1802603	-0.244438	0.0699572	-3.4941	0.00125168	0.0087552
1171	rs2242549	NDE1	SF1	ILMN_1742808	0.210378	0.0599358	3.51006	0.0012534	0.00875665										Target
1172	rs2242549	NDE1	LOC642393	ILMN_1745214	0.21678	0.06209	3.49139	0.00126125	0.0087979
1173	rs2242549	NDE1	GMCL1	ILMN_2194627	0.189818	0.0543724	3.49108	0.00126233	0.0087979
1174	rs2242549	NDE1	FBXW11	ILMN_2394576	0.189981	0.0544322	3.49024	0.00126533	0.00880818										Target
1175	rs2242549	NDE1	EDG1	ILMN_1653504	0.208707	0.0598221	3.4888	0.00127046	0.00881879
1176	rs2242549	NDE1	EDARADD	ILMN_1761820	0.224365	0.0643158	3.48848	0.00127158	0.00881879										Target
1177	rs2242549	NDE1	GALK1	ILMN_1803194	-0.204392	0.058594	-3.48828	0.00127231	0.00881879
1178	rs2242549	NDE1	CECR1	ILMN_1751851	-0.221701	0.0635591	-3.48811	0.00127292	0.00881879										Target
1179	rs2242549	NDE1	CCDC92	ILMN_1731107	-0.197292	0.0565699	-3.48758	0.00127481	0.00882134
1180	rs2242549	NDE1	LTA4H	ILMN_1690342	-0.227632	0.0652822	-3.48689	0.00127727	0.00882783
1181	rs2242549	NDE1	PDIA6	ILMN_1680626	-0.269894	0.077465	-3.48407	0.00128742	0.0088874
1182	rs2242549	NDE1	STK4	ILMN_1711383	0.220306	0.063241	3.48359	0.00128917	0.00888893										Target
1183	rs2242549	NDE1	RRM1	ILMN_1771593	0.212636	0.0610645	3.48216	0.00129434	0.00891394
1184	rs2242549	NDE1	PTBP2	ILMN_2142979	0.218529	0.0627807	3.48083	0.00129918	0.00892495					-0.093	0.033	-2.8	0.0051
1185	rs2242549	NDE1	LOC729841	ILMN_3297577	-0.191401	0.0549909	-3.48059	0.00130005	0.00892495
1186	rs2242549	NDE1	NDUFA11	ILMN_2175712	-0.223199	0.0641294	-3.48046	0.00130055	0.00892495
1187	rs2242549	NDE1	MEX3C	ILMN_1658182	0.207747	0.0596987	3.47993	0.00130247	0.00892762
1188	rs2242549	NDE1	C18ORF10	ILMN_2207328	-0.180913	0.0517572	-3.49541	0.00130532	0.00892825
1189	rs2242549	NDE1	LOC646817	ILMN_1702585	-0.23996	0.0688232	-3.48661	0.00130688	0.00892825
1190	rs2242549	NDE1	TCERG1	ILMN_1706839	0.191693	0.0551156	3.47803	0.00130944	0.00892825
1191	rs2242549	NDE1	FADD	ILMN_1758658	0.239193	0.0687743	3.47794	0.00130976	0.00892825
1192	rs2242549	NDE1	RSU1	ILMN_1721657	-0.210458	0.0605146	-3.4778	0.00131025	0.00892825
1193	rs2242549	NDE1	SFRS2IP	ILMN_3251511	0.196412	0.0565087	3.47578	0.00131772	0.00896861
1194	rs2242549	NDE1	LRIG1	ILMN_2128795	0.204661	0.0589208	3.47349	0.00132619	0.0090157
1195	rs2242549	NDE1	KIAA1267	ILMN_1678235	0.223155	0.0642602	3.47267	0.00132923	0.00902578
1196	rs2242549	NDE1	NUP54	ILMN_1771835	0.218117	0.0626862	3.47951	0.00133301	0.00903134										Target
1197	rs2242549	NDE1	CTSL1	ILMN_1812995	0.212529	0.0612228	3.47141	0.00133397	0.00903134
1198	rs2242549	NDE1	CTSH	ILMN_1752451	-0.21675	0.0624424	-3.4712	0.00133472	0.00903134
1199	rs2242549	NDE1	C6ORF106	ILMN_1757723	0.214115	0.0617006	3.47022	0.00133841	0.00903857										Target
1200	rs2242549	NDE1	FOXO4	ILMN_1712095	-0.203937	0.0587716	-3.47	0.00133923	0.00903857										Target
1201	rs2242549	NDE1	UROS	ILMN_1797384	-0.214025	0.0616846	-3.46967	0.00134046	0.00903857										Target
1202	rs2242549	NDE1	PSMA5	ILMN_1759952	-0.264582	0.0762819	-3.46848	0.00134494	0.00905832
1203	rs2242549	NDE1	CRELD1	ILMN_1739558	-0.223626	0.0642112	-3.48266	0.00135223	0.00909686
1204	rs2242549	NDE1	AGPAT9	ILMN_1794875	0.20259	0.0584639	3.46522	0.00135729	0.00912032
1205	rs2242549	NDE1	RBM34	ILMN_1661485	0.193881	0.0559921	3.46265	0.00136709	0.00917555
1206	rs2242549	NDE1	AKR7A3	ILMN_2145396	-0.197692	0.0571027	-3.46204	0.00136941	0.00918046					0.13	0.062	2.1	0.04
1207	rs2242549	NDE1	LHPP	ILMN_1752199	-0.21149	0.0611073	-3.46096	0.00137358	0.0091978
1208	rs2242549	NDE1	PPP2R5C	ILMN_2364971	0.195225	0.0564296	3.45962	0.0013787	0.00922151
1209	rs2242549	NDE1	ARHGAP30	ILMN_1750805	-0.221169	0.0639388	-3.45908	0.00138081	0.00922497
1210	rs2242549	NDE1	HS.413494	ILMN_1880406	-0.203659	0.058892	-3.45818	0.00138429	0.0092376
1211	rs2242549	NDE1	EHBP1L1	ILMN_3244457	-0.243618	0.0704628	-3.4574	0.00138733	0.00923804
1212	rs2242549	NDE1	AIF1	ILMN_1703538	-0.232336	0.0672036	-3.4572	0.0013881	0.00923804
1213	rs2242549	NDE1	C14ORF102	ILMN_2374076	0.236154	0.0683182	3.45667	0.00139013	0.00923804
1214	rs2242549	NDE1	RASA3	ILMN_1654586	0.211808	0.0612798	3.45641	0.00139116	0.00923804										Target
1215	rs2242549	NDE1	HLA-DPA1	ILMN_1772218	-0.299356	0.0866165	-3.45611	0.00139232	0.00923804
1216	rs2242549	NDE1	RCAN1	ILMN_2367239	-0.220328	0.0637916	-3.45388	0.00140104	0.0092702
1217	rs2242549	NDE1	ELK4	ILMN_1771805	0.215638	0.0624463	3.45318	0.00140378	0.0092702
1218	rs2242549	NDE1	SH3PXD2A	ILMN_1743103	0.224403	0.0646957	3.46859	0.00140584	0.0092702	-0.304364	0.136065	-2.23691	0.0323873						Target
1219	rs2242549	NDE1	TDP1	ILMN_1726520	0.205519	0.0595265	3.45256	0.00140623	0.0092702
1220	rs2242549	NDE1	CDC42SE2	ILMN_2313926	0.216732	0.0627783	3.45235	0.00140706	0.0092702
1221	rs2242549	NDE1	ROBLD3	ILMN_3236928	-0.203915	0.059071	-3.45203	0.00140829	0.0092702
1222	rs2242549	NDE1	GPSM1	ILMN_1709307	0.224328	0.0649847	3.45202	0.00140834	0.0092702										Target
1223	rs2242549	NDE1	C3ORF19	ILMN_1750144	0.22312	0.0646472	3.45134	0.00141101	0.00927441
1224	rs2242549	NDE1	LILRA2	ILMN_1716983	-0.224608	0.0650839	-3.45105	0.00141218	0.00927441
1225	rs2242549	NDE1	RB1CC1	ILMN_1736796	0.203654	0.0590464	3.44904	0.0014201	0.00931595
1226	rs2242549	NDE1	ZFX	ILMN_1687484	0.209485	0.0607526	3.44816	0.00142361	0.00932058										Target
1227	rs2242549	NDE1	LOC728138	ILMN_3214686	-0.246756	0.0714142	-3.45528	0.00142592	0.00932058
1228	rs2242549	NDE1	SLC11A2	ILMN_1745034	0.21171	0.0614164	3.44713	0.00142773	0.00932058										Target
1229	rs2242549	NDE1	LOC645159	ILMN_3237941	0.231405	0.0669802	3.45482	0.00142774	0.00932058
1230	rs2242549	NDE1	GCLC	ILMN_1730575	0.200841	0.0582715	3.44664	0.0014297	0.00932058
1231	rs2242549	NDE1	HMGB2	ILMN_2219712	-0.223619	0.0648858	-3.44634	0.00143087	0.00932058
1232	rs2242549	NDE1	HS.356079	ILMN_1875342	0.190114	0.0551688	3.44605	0.00143205	0.00932058
1233	rs2242549	NDE1	METT10D	ILMN_1693290	0.231784	0.0671201	3.45327	0.0014339	0.0093222
1234	rs2242549	NDE1	STIM2	ILMN_1738449	0.200995	0.0584014	3.44161	0.00144989	0.00941558
1235	rs2242549	NDE1	DPAGT1	ILMN_1692760	-0.202402	0.0585577	-3.45645	0.00145373	0.00942999
1236	rs2242549	NDE1	C6ORF61	ILMN_1680867	0.248091	0.0721747	3.43738	0.00146715	0.00950639
1237	rs2242549	NDE1	P2RY10	ILMN_2321578	0.229557	0.0668005	3.43646	0.00147089	0.00950993
1238	rs2242549	NDE1	QRICH1	ILMN_1676002	0.203884	0.0593322	3.43632	0.00147147	0.00950993
1239	rs2242549	NDE1	C20ORF30	ILMN_1806312	-0.233789	0.0680426	-3.43592	0.00147311	0.00950993
1240	rs2242549	NDE1	ING1	ILMN_1662243	-0.25006	0.0727917	-3.43528	0.00147575	0.00950993
1241	rs2242549	NDE1	EVI5	ILMN_1746314	0.212743	0.0619294	3.43525	0.00147588	0.00950993
1242	rs2242549	NDE1	ALDH2	ILMN_1793859	-0.231391	0.0674068	-3.43276	0.00148616	0.00956554
1243	rs2242549	NDE1	NQO2	ILMN_1712918	-0.181703	0.0529542	-3.43133	0.00149209	0.00958776
1244	rs2242549	NDE1	ARPC3	ILMN_1655561	-0.212857	0.0620435	-3.43077	0.00149444	0.00958776
1245	rs2242549	NDE1	ZCCHC11	ILMN_1655137	0.213868	0.0623387	3.43074	0.00149457	0.00958776
1246	rs2242549	NDE1	LAP3	ILMN_1683792	-0.210505	0.0613753	-3.4298	0.0014985	0.00958846
1247	rs2242549	NDE1	PKM2	ILMN_1672650	-0.214681	0.0625938	-3.42975	0.00149869	0.00958846
1248	rs2242549	NDE1	POLR3GL	ILMN_1760667	-0.201919	0.0588766	-3.42953	0.00149963	0.00958846
1249	rs2242549	NDE1	STIP1	ILMN_1789510	0.21279	0.0620774	3.42782	0.00150676	0.00962344
1250	rs2242549	NDE1	WAS	ILMN_1760027	-0.220602	0.0643637	-3.42742	0.00150844	0.0096236
1251	rs2242549	NDE1	LST1	ILMN_1688373	-0.219529	0.0640745	-3.42615	0.00151381	0.00964724
1252	rs2242549	NDE1	FBXW2	ILMN_1775753	0.217697	0.0635511	3.42554	0.00151638	0.00964779
1253	rs2242549	NDE1	WSB1	ILMN_1664802	0.21629	0.0630048	3.43291	0.00151722	0.00964779
1254	rs2242549	NDE1	SLC44A4	ILMN_2274775	0.23989	0.0700491	3.4246	0.00152035	0.00965709
1255	rs2242549	NDE1	FIBP	ILMN_1657797	-0.183487	0.0535921	-3.42377	0.00152389	0.00966902
1256	rs2242549	NDE1	GGPS1	ILMN_1692276	0.20066	0.0586188	3.42314	0.00152658	0.00967552										Target
1257	rs2242549	NDE1	TIMELESS	ILMN_1735093	-0.20658	0.0599682	-3.44482	0.0015367	0.00972907
1258	rs2242549	NDE1	GPS1	ILMN_2309228	-0.205631	0.0601644	-3.41782	0.00154935	0.00979844
1259	rs2242549	NDE1	TSC22D1	ILMN_1787567	-0.211157	0.0618028	-3.41663	0.0015545	0.0098203
1260	rs2242549	NDE1	SLC25A1	ILMN_1813671	-0.236177	0.0692087	-3.41253	0.00157235	0.00992229
1261	rs2242549	NDE1	IFIT1	ILMN_1707695	-0.198417	0.0581583	-3.41168	0.00157608	0.00993504
1262	rs2242549	NDE1	CD52	ILMN_2208903	-0.241627	0.0708343	-3.41116	0.00157835	0.00993856
1263	rs2242549	NDE1	AXIN2	ILMN_1724480	0.252518	0.0740621	3.40954	0.00158545	0.00997246										Target
1264	rs2242549	NDE1	GSTP1	ILMN_1679809	-0.208363	0.0611266	-3.40872	0.00158911	0.00998464
1265	rs2242549	NDE1	SLC4A5	ILMN_2273224	0.231285	0.067864	3.40806	0.00159202	0.00999209					0.15	0.048	3.2	0.0016
1266	rs2242549	NDE1	POP5	ILMN_1687864	-0.208639	0.0609554	-3.42281	0.0015948	0.00999873
1267	rs2242549	NDE1	ATP11B	ILMN_1658884	0.186801	0.0548412	3.40622	0.00160017	0.0100114
1268	rs2242549	NDE1	ALG9	ILMN_1732809	0.193236	0.0567307	3.4062	0.00160027	0.0100114
1269	rs2242549	NDE1	LOC646144	ILMN_1661647	0.223248	0.0654194	3.41256	0.00160512	0.0100309
1270	rs2242549	NDE1	IL10	ILMN_2073307	0.220769	0.0648786	3.40281	0.00161544	0.0100846										Target
1271	rs2242549	NDE1	MS4A6A	ILMN_2359800	-0.196232	0.0577099	-3.40032	0.00162663	0.0101435
1272	rs2242549	NDE1	SFRS2IP	ILMN_2069593	0.194453	0.0571951	3.39981	0.00162895	0.0101471
1273	rs2242549	NDE1	PPWD1	ILMN_2223380	0.189373	0.0557222	3.39852	0.00163482	0.0101728
1274	rs2242549	NDE1	CSNK1D	ILMN_1720708	0.199501	0.0587247	3.39722	0.00164071	0.0101985
1275	rs2242549	NDE1	RPL7L1	ILMN_1705908	0.193831	0.0570908	3.39513	0.00165027	0.0102469
1276	rs2242549	NDE1	C21ORF33	ILMN_2386205	-0.207607	0.0608948	-3.40927	0.00165523	0.0102642
1277	rs2242549	NDE1	PPARBP	ILMN_1721729	0.17751	0.0523048	3.39375	0.00165659	0.0102642
1278	rs2242549	NDE1	METTL14	ILMN_2124523	0.206925	0.0608588	3.40009	0.00166139	0.010283
1279	rs2242549	NDE1	PTOV1	ILMN_1700109	-0.255126	0.0752076	-3.39229	0.00166333	0.010284
1280	rs2242549	NDE1	USP24	ILMN_1684594	0.192702	0.0568229	3.39127	0.00166805	0.0102934										Target
1281	rs2242549	NDE1	DTWD2	ILMN_2054554	0.218355	0.0644001	3.3906	0.00167117	0.0102934
1282	rs2242549	NDE1	LOC731789	ILMN_3233239	0.203421	0.0600031	3.39018	0.00167311	0.0102934
1283	rs2242549	NDE1	FCGR2A	ILMN_2289849	-0.206103	0.0607966	-3.39004	0.00167375	0.0102934
1284	rs2242549	NDE1	MVP	ILMN_1803277	-0.227119	0.0670019	-3.38974	0.00167513	0.0102934
1285	rs2242549	NDE1	MLKL	ILMN_1715863	-0.205974	0.0604945	-3.40484	0.00167548	0.0102934
1286	rs2242549	NDE1	SEC24B	ILMN_2334303	0.207128	0.0611163	3.38908	0.00167822	0.0102957
1287	rs2242549	NDE1	FCN1	ILMN_1668063	-0.256017	0.0755473	-3.38883	0.0016794	0.0102957
1288	rs2242549	NDE1	SLC25A43	ILMN_2142284	-0.203167	0.0599674	-3.38796	0.00168343	0.0103095
1289	rs2242549	NDE1	MARCH2	ILMN_1703142	-0.184535	0.0544884	-3.38668	0.00168945	0.0103286
1290	rs2242549	NDE1	LOC100132323	ILMN_3245194	0.252028	0.0740894	3.40167	0.0016901	0.0103286
1291	rs2242549	NDE1	DHRS3	ILMN_1752478	0.216853	0.064048	3.38578	0.00169363	0.0103374
1292	rs2242549	NDE1	UBQLN4	ILMN_1789349	-0.194856	0.0575565	-3.38547	0.00169511	0.0103374										Target
1293	rs2242549	NDE1	NDUFB7	ILMN_1813604	-0.212968	0.0629169	-3.3849	0.00169778	0.0103428
1294	rs2242549	NDE1	LOC729082	ILMN_3297455	-0.220011	0.0650095	-3.38429	0.00170066	0.0103495
1295	rs2242549	NDE1	CNOT4	ILMN_1772677	0.214789	0.0634747	3.38386	0.00170272	0.0103512
1296	rs2242549	NDE1	GMPR2	ILMN_2365595	-0.208901	0.0617804	-3.38134	0.00171463	0.0104127
1297	rs2242549	NDE1	RREB1	ILMN_2415267	0.229531	0.0677717	3.38682	0.00172332	0.0104545	-0.22186	0.102091	-2.17316	0.0372805
1298	rs2242549	NDE1	C5ORF37	ILMN_2225577	0.223642	0.0661955	3.37851	0.00172817	0.010473
1299	rs2242549	NDE1	ZNF672	ILMN_1669094	0.226848	0.0671809	3.37667	0.00173698	0.0105114
1300	rs2242549	NDE1	SEC24B	ILMN_1745469	0.211785	0.0627244	3.37643	0.00173813	0.0105114
1301	rs2242549	NDE1	ZZZ3	ILMN_2137536	0.19808	0.0586948	3.37474	0.0017463	0.0105398					-0.077	0.033	-2.3	0.021
1302	rs2242549	NDE1	DUSP23	ILMN_1659462	-0.19246	0.0570303	-3.37471	0.00174646	0.0105398
1303	rs2242549	NDE1	ZDHHC16	ILMN_1763568	-0.211762	0.0624808	-3.38924	0.00174866	0.0105422
1304	rs2242549	NDE1	LAMP2	ILMN_1673282	-0.241487	0.0715858	-3.37339	0.00175282	0.0105563										Target
1305	rs2242549	NDE1	DEF6	ILMN_2145280	0.223948	0.0663943	3.373	0.00175475	0.010557
1306	rs2242549	NDE1	PSPC1	ILMN_1724490	0.204837	0.0607693	3.37074	0.00176577	0.0106053
1307	rs2242549	NDE1	PLXDC2	ILMN_1753312	-0.218294	0.0647717	-3.37021	0.00176832	0.0106053										Target
1308	rs2242549	NDE1	DDX17	ILMN_1675124	0.230279	0.0683388	3.36967	0.00177101	0.0106053
1309	rs2242549	NDE1	ZNF655	ILMN_1769673	0.201823	0.0599034	3.36914	0.00177357	0.0106053
1310	rs2242549	NDE1	VCL	ILMN_1795429	-0.177222	0.0526069	-3.36881	0.00177523	0.0106053										Target
1311	rs2242549	NDE1	DNAJB12	ILMN_1712929	0.205156	0.060902	3.36863	0.00177612	0.0106053										Target
1312	rs2242549	NDE1	LOC653381	ILMN_1692517	-0.221149	0.0656662	-3.36778	0.00178031	0.0106053
1313	rs2242549	NDE1	CFP	ILMN_1658121	-0.197193	0.0585581	-3.36747	0.00178182	0.0106053
1314	rs2242549	NDE1	SIL1	ILMN_1678729	-0.210868	0.0626218	-3.36733	0.00178251	0.0106053
1315	rs2242549	NDE1	PSMB9	ILMN_2376108	-0.209241	0.0621438	-3.36704	0.00178394	0.0106053					-0.083	0.036	-2.3	0.023
1316	rs2242549	NDE1	SLC38A1	ILMN_1769911	0.186561	0.0554089	3.36699	0.00178417	0.0106053					-0.047	0.022	-2.1	0.033
1317	rs2242549	NDE1	GAA	ILMN_2410783	-0.224108	0.0665623	-3.36688	0.00178471	0.0106053
1318	rs2242549	NDE1	UCP2	ILMN_1685625	-0.217901	0.0647363	-3.36598	0.00178919	0.010621
1319	rs2242549	NDE1	AGXT2L2	ILMN_1673529	-0.211134	0.0627851	-3.3628	0.00180501	0.0106995
1320	rs2242549	NDE1	HERC1	ILMN_1786211	0.195299	0.0580802	3.36258	0.00180609	0.0106995
1321	rs2242549	NDE1	CKLF	ILMN_2414027	-0.205333	0.0610796	-3.36173	0.00181033	0.0107137
1322	rs2242549	NDE1	PTPN22	ILMN_1715885	0.198205	0.0589772	3.36071	0.00181545	0.010733					-0.069	0.028	-2.4	0.015
1323	rs2242549	NDE1	TTLL12	ILMN_1663113	-0.238129	0.0705789	-3.37394	0.00182337	0.0107689
1324	rs2242549	NDE1	CDK5RAP1	ILMN_1711023	0.20348	0.0606087	3.35727	0.00183281	0.0108137
1325	rs2242549	NDE1	ZYX	ILMN_2371169	-0.238379	0.0710433	-3.3554	0.0018423	0.0108511
1326	rs2242549	NDE1	DHX37	ILMN_2192683	0.212121	0.06322	3.35528	0.0018429	0.0108511
1327	rs2242549	NDE1	BRWD1	ILMN_1801866	0.223249	0.0665505	3.35458	0.00184649	0.0108613										Target
1328	rs2242549	NDE1	SSBP4	ILMN_1720137	-0.206342	0.0615411	-3.35292	0.00185496	0.0109
1329	rs2242549	NDE1	DHDDS	ILMN_1789535	-0.213414	0.0636837	-3.35116	0.00186403	0.0109423
1330	rs2242549	NDE1	PHF20	ILMN_1813657	0.183628	0.054809	3.35033	0.00186829	0.0109562
1331	rs2242549	NDE1	MAN2B1	ILMN_1759341	-0.222053	0.066293	-3.34957	0.00187223	0.0109682					-0.075	0.037	-2	0.044
1332	rs2242549	NDE1	C3ORF42	ILMN_1723254	0.248152	0.0739572	3.35535	0.00187917	0.0109978
1333	rs2242549	NDE1	PRPS1	ILMN_1667050	0.243476	0.0727353	3.34742	0.00188336	0.0110112										Target
1334	rs2242549	NDE1	VPS33B	ILMN_1789243	0.211628	0.0632421	3.34631	0.00188914	0.0110282
1335	rs2242549	NDE1	DENND4A	ILMN_2041161	0.205431	0.0612633	3.35324	0.00189006	0.0110282
1336	rs2242549	NDE1	TYW1	ILMN_1736135	0.203476	0.0608316	3.3449	0.00189652	0.0110539
1337	rs2242549	NDE1	RNY4	ILMN_3241021	-0.212566	0.063557	-3.34449	0.00189865	0.0110539
1338	rs2242549	NDE1	ACAA1	ILMN_1738921	-0.206033	0.0616092	-3.3442	0.00190019	0.0110539
1339	rs2242549	NDE1	RANBP6	ILMN_1780842	-0.195363	0.0584612	-3.34175	0.00191307	0.0111177
1340	rs2242549	NDE1	ARFGEF1	ILMN_1728471	0.19634	0.058784	3.34003	0.0019222	0.0111501
1341	rs2242549	NDE1	ERCC1	ILMN_1797172	-0.202709	0.0606919	-3.33997	0.00192249	0.0111501
1342	rs2242549	NDE1	XPO4	ILMN_1657873	0.206203	0.061755	3.33905	0.00192738	0.0111673										Target
1343	rs2242549	NDE1	C5ORF41	ILMN_1776788	0.195928	0.0587165	3.33685	0.00193913	0.0112242
1344	rs2242549	NDE1	USP8	ILMN_2094587	0.223022	0.0662593	3.36591	0.0019492	0.0112713										Target
1345	rs2242549	NDE1	TNC	ILMN_2145670	0.198183	0.0594547	3.33334	0.00195797	0.0112985
1346	rs2242549	NDE1	FAM107B	ILMN_1758672	0.206239	0.0618752	3.33314	0.00195905	0.0112985										Target
1347	rs2242549	NDE1	PGLS	ILMN_1797005	-0.217474	0.0652484	-3.33301	0.00195975	0.0112985
1348	rs2242549	NDE1	DDX52	ILMN_2366790	0.213056	0.063814	3.3387	0.001967	0.0113259
1349	rs2242549	NDE1	LOC730060	ILMN_3225673	0.195556	0.0587007	3.33141	0.00196839	0.0113259
1350	rs2242549	NDE1	PEPD	ILMN_1717674	-0.23221	0.069719	-3.33065	0.00197252	0.0113384
1351	rs2242549	NDE1	RGL2	ILMN_2124386	-0.209442	0.0624876	-3.35174	0.00197948	0.0113619
1352	rs2242549	NDE1	PPP3CB	ILMN_1802669	-0.205871	0.0618383	-3.32918	0.00198053	0.0113619
1353	rs2242549	NDE1	ERCC1	ILMN_2277676	-0.201902	0.0606794	-3.32736	0.00199052	0.0113981
1354	rs2242549	NDE1	ANO8	ILMN_1709124	-0.231065	0.0694448	-3.32731	0.00199077	0.0113981
1355	rs2242549	NDE1	TXNRD2	ILMN_1657893	-0.195532	0.0587834	-3.32631	0.00199627	0.0114032
1356	rs2242549	NDE1	MYST4	ILMN_1698441	0.237432	0.0712317	3.33324	0.00199664	0.0114032
1357	rs2242549	NDE1	SLC12A9	ILMN_1695962	-0.2167	0.0651606	-3.32563	0.002	0.0114032
1358	rs2242549	NDE1	LOC407835	ILMN_2198893	-0.263323	0.07919	-3.3252	0.00200235	0.0114032
1359	rs2242549	NDE1	ARHGAP24	ILMN_1801833	-0.195895	0.058917	-3.32493	0.00200389	0.0114032
1360	rs2242549	NDE1	NAPRT1	ILMN_1710752	-0.206869	0.0622194	-3.32484	0.00200438	0.0114032
1361	rs2242549	NDE1	RIPK5	ILMN_1779600	0.223392	0.0669027	3.33905	0.00200541	0.0114032
1362	rs2242549	NDE1	LOC389517	ILMN_1656233	0.234064	0.0704502	3.3224	0.00201788	0.0114552
1363	rs2242549	NDE1	RABL2A	ILMN_1724598	-0.224771	0.0673642	-3.33666	0.0020185	0.0114552
1364	rs2242549	NDE1	DNCL1	ILMN_1795227	-0.219616	0.066113	-3.32183	0.00202102	0.0114584
1365	rs2242549	NDE1	MXD4	ILMN_1756541	0.204564	0.0616028	3.3207	0.00202733	0.0114829
1366	rs2242549	NDE1	CHD6	ILMN_2209163	0.203977	0.0611815	3.33396	0.0020334	0.011506										Target
1367	rs2242549	NDE1	TNFSF14	ILMN_2363392	0.222979	0.0672447	3.31593	0.00205413	0.011612										Target
1368	rs2242549	NDE1	KPNA4	ILMN_1664756	0.207044	0.0624501	3.31536	0.00205735	0.0116185					-0.063	0.03	-2.1	0.038
1369	rs2242549	NDE1	C9ORF86	ILMN_1760628	-0.252609	0.0762101	-3.31463	0.00206147	0.0116185
1370	rs2242549	NDE1	ARHGAP24	ILMN_1765876	-0.213	0.0641317	-3.32129	0.00206299	0.0116185
1371	rs2242549	NDE1	SYNJ1	ILMN_1701991	0.210334	0.0633299	3.32124	0.00206328	0.0116185
1372	rs2242549	NDE1	SYAP1	ILMN_2089175	0.200901	0.0606388	3.31308	0.00207028	0.0116466
1373	rs2242549	NDE1	GBA	ILMN_1755123	-0.192899	0.0581156	-3.31923	0.00207466	0.01166
1374	rs2242549	NDE1	ISCU	ILMN_2409062	0.203654	0.0615106	3.31088	0.00208282	0.0116945
1375	rs2242549	NDE1	VPS41	ILMN_2383107	0.239349	0.0723623	3.30765	0.0021014	0.011784
1376	rs2242549	NDE1	HEXB	ILMN_1806692	-0.215642	0.0652026	-3.30726	0.00210369	0.011784					-0.084	0.038	-2.2	0.029
1377	rs2242549	NDE1	DPEP2	ILMN_1689160	-0.221303	0.0669204	-3.30695	0.00210544	0.011784
1378	rs2242549	NDE1	TLK1	ILMN_1811029	0.244593	0.0738152	3.31359	0.00210688	0.011784
1379	rs2242549	NDE1	KIAA0226	ILMN_1763637	0.211239	0.0637669	3.31268	0.00211214	0.0118021
1380	rs2242549	NDE1	FUBP3	ILMN_2353033	0.195382	0.059138	3.30382	0.00212362	0.0118504
1381	rs2242549	NDE1	DLAT	ILMN_1706583	0.198258	0.0600125	3.30361	0.00212487	0.0118504
1382	rs2242549	NDE1	COMT	ILMN_1730084	-0.191684	0.0580395	-3.30265	0.00213047	0.0118671	-0.280197	0.134165	-2.08846	0.044798
1383	rs2242549	NDE1	BOLA2	ILMN_1656382	-0.202597	0.0613485	-3.3024	0.00213195	0.0118671
1384	rs2242549	NDE1	NFX1	ILMN_1804610	0.185378	0.0561461	3.30171	0.00213599	0.0118781										Target
1385	rs2242549	NDE1	DAD1	ILMN_1731619	-0.268637	0.0813809	-3.30099	0.00214022	0.0118903
1386	rs2242549	NDE1	QKI	ILMN_1773485	0.217723	0.0659748	3.30009	0.0021455	0.0119069
1387	rs2242549	NDE1	INO80D	ILMN_3240685	0.191473	0.0580286	3.29963	0.0021482	0.0119069
1388	rs2242549	NDE1	NCF1	ILMN_1697309	-0.212515	0.0644095	-3.29943	0.00214936	0.0119069					-0.096	0.036	-2.7	0.0083		Target
1389	rs2242549	NDE1	C12ORF30	ILMN_1788810	0.231796	0.0701198	3.30571	0.00215272	0.0119077
1390	rs2242549	NDE1	LOC285296	ILMN_3236463	-0.215562	0.0653474	-3.29871	0.00215362	0.0119077
1391	rs2242549	NDE1	BAGE5	ILMN_2206141	0.198447	0.0601672	3.29826	0.00215633	0.011909
1392	rs2242549	NDE1	MAPRE2	ILMN_1695276	0.196749	0.0596576	3.29798	0.00215795	0.011909										Target
1393	rs2242549	NDE1	MBOAT7	ILMN_1722218	-0.200366	0.060793	-3.29587	0.0021705	0.0119599
1394	rs2242549	NDE1	TUBB2C	ILMN_1780769	-0.201309	0.0610816	-3.29574	0.00217129	0.0119599
1395	rs2242549	NDE1	HS.14555	ILMN_1839719	0.191659	0.0581629	3.29522	0.00217438	0.0119656
1396	rs2242549	NDE1	PIGK	ILMN_1772743	-0.193696	0.0585433	-3.3086	0.0021784	0.0119659
1397	rs2242549	NDE1	WNK1	ILMN_1753165	0.230255	0.069891	3.29449	0.00217875	0.0119659
1398	rs2242549	NDE1	GIMAP7	ILMN_1776678	0.207665	0.0630422	3.29407	0.00218123	0.0119659
1399	rs2242549	NDE1	HS.22689	ILMN_1898453	0.211076	0.0636651	3.31542	0.00218354	0.0119659
1400	rs2242549	NDE1	RNF130	ILMN_1729294	-0.258754	0.0785655	-3.29348	0.00218475	0.0119659
1401	rs2242549	NDE1	ITFG1	ILMN_1693310	-0.20988	0.0637353	-3.29299	0.00218768	0.0119693
1402	rs2242549	NDE1	LOC158301	ILMN_1767263	0.198589	0.0603119	3.29269	0.00218948	0.0119693
1403	rs2242549	NDE1	RCSD1	ILMN_1749006	-0.183415	0.0557214	-3.29165	0.00219575	0.0119922										Target
1404	rs2242549	NDE1	SCML1	ILMN_1776653	0.199243	0.060288	3.30486	0.00220064	0.0120076
1405	rs2242549	NDE1	CCDC112	ILMN_1761101	-0.222332	0.067308	-3.30321	0.00221049	0.0120485
1406	rs2242549	NDE1	BCL11B	ILMN_1665761	0.197033	0.0599082	3.28892	0.00221227	0.0120485										Target
1407	rs2242549	NDE1	LONP2	ILMN_1691480	0.239467	0.0728299	3.28804	0.00221762	0.0120516
1408	rs2242549	NDE1	ROGDI	ILMN_1722738	-0.20918	0.0636196	-3.28798	0.00221794	0.0120516
1409	rs2242549	NDE1	CSNK1A1	ILMN_1775058	0.199746	0.0606288	3.29458	0.00221908	0.0120516
1410	rs2242549	NDE1	GLB1	ILMN_1735155	-0.19361	0.058911	-3.28648	0.00222709	0.0120798					-0.081	0.034	-2.3	0.02
1411	rs2242549	NDE1	RANBP3	ILMN_2318811	0.197453	0.0600844	3.28626	0.00222842	0.0120798										Target
1412	rs2242549	NDE1	CTBP1	ILMN_2379734	-0.239373	0.0728521	-3.28574	0.0022316	0.0120843
1413	rs2242549	NDE1	TMCO3	ILMN_2220739	-0.229285	0.0697882	-3.28545	0.00223343	0.0120843
1414	rs2242549	NDE1	TPST2	ILMN_1695432	-0.225494	0.0686468	-3.28484	0.00223712	0.0120905
1415	rs2242549	NDE1	HIST2H2BE	ILMN_1732071	-0.189134	0.0575832	-3.28454	0.00223898	0.0120905
1416	rs2242549	NDE1	HDHD2	ILMN_1702265	-0.23579	0.0713323	-3.30551	0.00224261	0.0120905
1417	rs2242549	NDE1	IKBKE	ILMN_1755024	-0.21989	0.0668224	-3.29066	0.0022429	0.0120905					-0.087	0.043	-2	0.043
1418	rs2242549	NDE1	MS4A6A	ILMN_1797731	-0.194568	0.0592579	-3.28341	0.00224592	0.0120955
1419	rs2242549	NDE1	FABP5	ILMN_2146761	0.19676	0.0599502	3.28206	0.00225422	0.0121266
1420	rs2242549	NDE1	MID1IP1	ILMN_1668960	-0.187102	0.0570121	-3.2818	0.00225587	0.0121266
1421	rs2242549	NDE1	VCL	ILMN_2413527	-0.179585	0.0547436	-3.28048	0.00226398	0.012159										Target
1422	rs2242549	NDE1	LOC731999	ILMN_1660277	0.212384	0.0647754	3.27878	0.00227458	0.0121946
1423	rs2242549	NDE1	PARP15	ILMN_1776778	0.227778	0.0693289	3.28547	0.00227482	0.0121946
1424	rs2242549	NDE1	C14ORF159	ILMN_1721106	-0.210854	0.0643471	-3.27682	0.00228679	0.0122424					0.073	0.034	2.1	0.035
1425	rs2242549	NDE1	CPNE1	ILMN_1670841	-0.206627	0.0630646	-3.27644	0.00228921	0.0122424
1426	rs2242549	NDE1	PARP16	ILMN_1812080	-0.199188	0.0606721	-3.28302	0.00229005	0.0122424
1427	rs2242549	NDE1	FAM195B	ILMN_1733799	-0.197026	0.0601451	-3.27584	0.00229292	0.0122464
1428	rs2242549	NDE1	ATP9A	ILMN_2089073	-0.184021	0.0559552	-3.28872	0.00229892	0.0122586
1429	rs2242549	NDE1	PGCP	ILMN_1713031	-0.229117	0.0699635	-3.27481	0.00229943	0.0122586
1430	rs2242549	NDE1	HAVCR2	ILMN_1693826	0.205306	0.0627089	3.27395	0.00230482	0.0122681
1431	rs2242549	NDE1	MUDENG	ILMN_1741331	0.188837	0.0576887	3.27337	0.00230848	0.0122681
1432	rs2242549	NDE1	RXRB	ILMN_1774074	0.245104	0.0748803	3.27327	0.00230911	0.0122681
1433	rs2242549	NDE1	NIPBL	ILMN_1690136	0.216486	0.066004	3.27989	0.00230965	0.0122681
1434	rs2242549	NDE1	BRSK1	ILMN_2185845	-0.203529	0.0622522	-3.26942	0.00233357	0.0123672
1435	rs2242549	NDE1	PRKAG2	ILMN_1797531	0.190561	0.0582877	3.26932	0.00233419	0.0123672
1436	rs2242549	NDE1	OSCAR	ILMN_2367418	-0.218724	0.0669036	-3.26924	0.0023347	0.0123672
1437	rs2242549	NDE1	KIAA1632	ILMN_1762608	0.234297	0.071396	3.28165	0.0023433	0.0124014
1438	rs2242549	NDE1	LCP1	ILMN_1662932	-0.198528	0.0607666	-3.26706	0.00234869	0.0124107
1439	rs2242549	NDE1	C4ORF34	ILMN_1713892	-0.20662	0.0632454	-3.26696	0.00234932	0.0124107
1440	rs2242549	NDE1	DDX46	ILMN_1727001	0.220677	0.0675635	3.26622	0.0023541	0.0124183
1441	rs2242549	NDE1	ELAVL1	ILMN_1764873	0.217112	0.0662008	3.2796	0.00235635	0.0124183
1442	rs2242549	NDE1	CLEC12A	ILMN_2292178	-0.210063	0.064329	-3.26545	0.00235904	0.0124183
1443	rs2242549	NDE1	CPNE8	ILMN_2169761	-0.201546	0.0617216	-3.26541	0.00235932	0.0124183
1444	rs2242549	NDE1	TST	ILMN_1691572	-0.180083	0.0551668	-3.26434	0.00236619	0.0124431	-0.348237	0.158521	-2.19678	0.0353954	0.082	0.03	2.8	0.0063
1445	rs2242549	NDE1	POGZ	ILMN_1652929	0.226648	0.0690536	3.28221	0.00238759	0.0125234
1446	rs2242549	NDE1	CMTM3	ILMN_2370208	-0.274141	0.0840823	-3.26039	0.00239187	0.0125234
1447	rs2242549	NDE1	LOC100130353	ILMN_3183750	0.187004	0.0573572	3.26034	0.0023922	0.0125234
1448	rs2242549	NDE1	UGCGL1	ILMN_1755462	0.216095	0.0661491	3.26679	0.00239339	0.0125234
1449	rs2242549	NDE1	ABTB1	ILMN_1802096	-0.187236	0.0574352	-3.25995	0.00239475	0.0125234
1450	rs2242549	NDE1	LOC653489	ILMN_1711073	0.206141	0.0632366	3.25984	0.00239548	0.0125234
1451	rs2242549	NDE1	NR2C1	ILMN_1728983	0.190245	0.0582478	3.26614	0.00239762	0.0125234										Target
1452	rs2242549	NDE1	TCP11L2	ILMN_2231051	0.19461	0.0597084	3.25935	0.0023987	0.0125234
1453	rs2242549	NDE1	OAZ1	ILMN_1773080	-0.198872	0.0610419	-3.25796	0.00240783	0.0125493
1454	rs2242549	NDE1	SS18	ILMN_1741782	0.192905	0.0592118	3.25788	0.00240829	0.0125493
1455	rs2242549	NDE1	H1FX	ILMN_1773964	-0.182464	0.0560116	-3.2576	0.00241015	0.0125493					-0.064	0.032	-2	0.046
1456	rs2242549	NDE1	FERMT3	ILMN_2366330	-0.180355	0.0553724	-3.25713	0.00241326	0.0125542
1457	rs2242549	NDE1	TWF2	ILMN_1703305	-0.193771	0.0595015	-3.25657	0.00241692	0.012562
1458	rs2242549	NDE1	TOP2B	ILMN_1777663	0.20351	0.0625397	3.25409	0.00243336	0.0126362
1459	rs2242549	NDE1	HCK	ILMN_1791771	-0.204635	0.0629181	-3.2524	0.00244461	0.0126765
1460	rs2242549	NDE1	SLC27A3	ILMN_1719627	-0.198834	0.0611398	-3.25212	0.00244646	0.0126765
1461	rs2242549	NDE1	C11ORF58	ILMN_3250798	0.214768	0.0660432	3.25194	0.00244769	0.0126765
1462	rs2242549	NDE1	HIST1H2AC	ILMN_1792689	-0.207271	0.0637473	-3.25145	0.00245096	0.0126822
1463	rs2242549	NDE1	CST3	ILMN_1800354	-0.224114	0.0689745	-3.24923	0.00246584	0.012737										Target
1464	rs2242549	NDE1	CD4	ILMN_1727284	-0.205898	0.0633701	-3.24914	0.00246645	0.012737
1465	rs2242549	NDE1	SNX10	ILMN_2170949	-0.217789	0.0670348	-3.24889	0.00246814	0.012737
1466	rs2242549	NDE1	LY6E	ILMN_1695404	-0.204356	0.0629341	-3.24714	0.00247996	0.0127769
1467	rs2242549	NDE1	YIF1B	ILMN_1758055	-0.1792	0.0551878	-3.24709	0.00248026	0.0127769
1468	rs2242549	NDE1	FAM40B	ILMN_2161286	0.203047	0.06254	3.24667	0.00248309	0.0127801
1469	rs2242549	NDE1	CYTH1	ILMN_2403852	0.204651	0.0630701	3.24481	0.00249571	0.0128337
1470	rs2242549	NDE1	SCO2	ILMN_1701621	-0.209152	0.0644807	-3.24364	0.00250368	0.0128558
1471	rs2242549	NDE1	FASN	ILMN_1784871	0.183333	0.0565228	3.24353	0.00250445	0.0128558
1472	rs2242549	NDE1	RAB8A	ILMN_1760858	-0.230739	0.0711957	-3.2409	0.00252244	0.0129367
1473	rs2242549	NDE1	PISD	ILMN_1793934	0.186595	0.0575834	3.24043	0.0025257	0.012942
1474	rs2242549	NDE1	CLEC4A	ILMN_1709204	-0.221476	0.0683791	-3.23895	0.00253593	0.012983
1475	rs2242549	NDE1	CD247	ILMN_2377669	0.19229	0.0593898	3.23776	0.0025441	0.013011
1476	rs2242549	NDE1	SPOP	ILMN_2397024	0.230648	0.0712424	3.23751	0.00254588	0.013011
1477	rs2242549	NDE1	RBM33	ILMN_1747968	0.193414	0.0597719	3.23586	0.00255731	0.0130579
1478	rs2242549	NDE1	ATAD1	ILMN_1654497	0.174766	0.0540177	3.23535	0.00256091	0.0130648										Target
1479	rs2242549	NDE1	PIP5K2B	ILMN_1812105	0.211575	0.0654244	3.23389	0.00257107	0.0131051
1480	rs2242549	NDE1	TSPAN32	ILMN_2389970	-0.232401	0.0718786	-3.23325	0.00257558	0.0131166
1481	rs2242549	NDE1	GPATCH8	ILMN_1764617	0.203482	0.0627113	3.24474	0.00258861	0.0131714
1482	rs2242549	NDE1	ZNF644	ILMN_1671048	0.195634	0.0605649	3.23015	0.00259736	0.0131955
1483	rs2242549	NDE1	FBXO8	ILMN_1672843	0.227647	0.0704773	3.23008	0.0025979	0.0131955										Target
1484	rs2242549	NDE1	GBA	ILMN_2364110	-0.19587	0.0606618	-3.22889	0.00260631	0.0132267
1485	rs2242549	NDE1	ANKRD35	ILMN_2145153	-2.98612	0.919039	-3.24918	0.00260853	0.999957
1486	rs2242549	NDE1	SRPR	ILMN_1785660	0.182371	0.0565177	3.22678	0.00262127	0.0132713
1487	rs2242549	NDE1	FABP5L2	ILMN_3178258	0.222837	0.0684589	3.25505	0.00262166	0.0132713
1488	rs2242549	NDE1	KIAA0319L	ILMN_1683277	-0.221937	0.0687816	-3.22669	0.00262196	0.0132713										Target
1489	rs2242549	NDE1	MAPBPIP	ILMN_1756352	-0.200823	0.0622685	-3.22512	0.00263318	0.0133165
1490	rs2242549	NDE1	THOC4	ILMN_1688390	-0.183833	0.0570137	-3.22436	0.00263862	0.013321
1491	rs2242549	NDE1	HS.512096	ILMN_1871233	0.207119	0.0642359	3.22435	0.00263866	0.013321
1492	rs2242549	NDE1	PTPRA	ILMN_1723156	-0.245183	0.0760553	-3.22375	0.002643	0.0133302
1493	rs2242549	NDE1	SARS2	ILMN_1655684	-0.211191	0.0655169	-3.22346	0.00264509	0.0133302
1494	rs2242549	NDE1	NDRG3	ILMN_2385097	-0.203396	0.0631143	-3.22266	0.00265083	0.0133476
1495	rs2242549	NDE1	ARMC10	ILMN_2052598	-0.217008	0.0673599	-3.22162	0.00265835	0.0133656
1496	rs2242549	NDE1	KIF3B	ILMN_2081398	0.237273	0.0735057	3.22795	0.00265902	0.0133656										Target
1497	rs2242549	NDE1	SLC26A11	ILMN_1739751	0.223866	0.0694979	3.22119	0.00266139	0.013366					-0.11	0.047	-2.3	0.021
1498	rs2242549	NDE1	CP110	ILMN_1773200	0.209962	0.0650681	3.2268	0.00266729	0.013384
1499	rs2242549	NDE1	LOC100134159	ILMN_3244728	0.19528	0.0606551	3.21952	0.00267355	0.0133907
1500	rs2242549	NDE1	HEG1	ILMN_1666122	0.177536	0.0551465	3.21935	0.00267476	0.0133907
1501	rs2242549	NDE1	BACH2	ILMN_1659943	0.200224	0.0620747	3.22553	0.00267643	0.0133907										Target
1502	rs2242549	NDE1	TMEM106A	ILMN_3249244	0.217199	0.0674757	3.21893	0.00267784	0.0133907										Target
1503	rs2242549	NDE1	QDPR	ILMN_1672443	-0.191846	0.0596264	-3.21747	0.00268846	0.0134307
1504	rs2242549	NDE1	CAP1	ILMN_1797604	-0.212782	0.066139	-3.21719	0.00269047	0.0134307
1505	rs2242549	NDE1	AEBP2	ILMN_1803376	0.18126	0.0563468	3.21686	0.00269293	0.0134314
1506	rs2242549	NDE1	UBA6	ILMN_1675085	0.178493	0.0554987	3.21617	0.00269797	0.013445
1507	rs2242549	NDE1	CUGBP2	ILMN_2400947	0.236423	0.0735261	3.2155	0.00270291	0.0134548
1508	rs2242549	NDE1	C21ORF33	ILMN_1737588	-0.184081	0.057252	-3.21527	0.00270456	0.0134548
1509	rs2242549	NDE1	HNRPR	ILMN_2175894	0.173855	0.0541038	3.21336	0.00271863	0.0135132
1510	rs2242549	NDE1	SND1	ILMN_1775111	-0.203264	0.0633061	-3.21081	0.00273747	0.0135952
1511	rs2242549	NDE1	UBE2L6	ILMN_1769520	-0.215684	0.0671929	-3.20992	0.00274411	0.0136165
1512	rs2242549	NDE1	NUDT18	ILMN_1787885	-0.20597	0.0641887	-3.20882	0.0027523	0.0136455
1513	rs2242549	NDE1	LOC54103	ILMN_1772064	-0.18739	0.0584184	-3.20773	0.00276049	0.0136744
1514	rs2242549	NDE1	ARSA	ILMN_1656477	-0.27364	0.0853416	-3.20641	0.00277035	0.0136816
1515	rs2242549	NDE1	TMEM5	ILMN_1689704	-0.198928	0.0620464	-3.20612	0.00277256	0.0136816
1516	rs2242549	NDE1	IER5L	ILMN_1755620	-0.206303	0.0639546	-3.22578	0.00277671	0.0136816										Target
1517	rs2242549	NDE1	RAB4B	ILMN_2109994	-0.199932	0.0623726	-3.20545	0.00277759	0.0136816										Target
1518	rs2242549	NDE1	PPIG	ILMN_1807611	0.173772	0.0542121	3.20541	0.00277787	0.0136816
1519	rs2242549	NDE1	GRK5	ILMN_1728830	0.18884	0.0589135	3.20538	0.00277812	0.0136816
1520	rs2242549	NDE1	NBPF8	ILMN_3230608	0.199406	0.0622106	3.20534	0.00277843	0.0136816
1521	rs2242549	NDE1	P704P	ILMN_1793950	-0.247735	0.0769912	-3.2177	0.00278364	0.0136956
1522	rs2242549	NDE1	DCI	ILMN_2049303	-0.212738	0.0664071	-3.20355	0.00279197	0.0137044
1523	rs2242549	NDE1	NARG1L	ILMN_1801109	0.182543	0.0569892	3.20312	0.00279521	0.0137044
1524	rs2242549	NDE1	IFI35	ILMN_1745374	-0.178275	0.0556588	-3.203	0.0027961	0.0137044
1525	rs2242549	NDE1	HS.572642	ILMN_1841620	0.184319	0.0575466	3.20296	0.00279643	0.0137044
1526	rs2242549	NDE1	HCLS1	ILMN_1727402	-0.212627	0.0663949	-3.20246	0.00280021	0.0137044
1527	rs2242549	NDE1	KCNK6	ILMN_1701173	-0.222684	0.0695376	-3.20235	0.00280102	0.0137044
1528	rs2242549	NDE1	NUP155	ILMN_1768293	0.195369	0.0610102	3.20223	0.00280194	0.0137044
1529	rs2242549	NDE1	HLA-F	ILMN_1762861	-0.207357	0.0647666	-3.2016	0.00280672	0.0137162
1530	rs2242549	NDE1	PEA15	ILMN_1771376	-0.198979	0.062157	-3.20123	0.00280951	0.0137183										Target
1531	rs2242549	NDE1	WDR46	ILMN_2212354	-0.208472	0.065129	-3.20091	0.002812	0.0137189
1532	rs2242549	NDE1	POLR3E	ILMN_3241257	0.200256	0.0625742	3.20029	0.00281672	0.0137304
1533	rs2242549	NDE1	SURF1	ILMN_1663407	-0.197947	0.0618785	-3.19896	0.00282692	0.0137685
1534	rs2242549	NDE1	TSPAN17	ILMN_1777881	-0.171276	0.0535601	-3.19782	0.00283562	0.0137895										Target
1535	rs2242549	NDE1	U2AF1	ILMN_1772113	0.189683	0.0593172	3.19778	0.00283597	0.0137895
1536	rs2242549	NDE1	C4ORF33	ILMN_1812701	-0.187712	0.0586208	-3.20215	0.00285073	0.0138496
1537	rs2242549	NDE1	PHPT1	ILMN_1676611	-0.188874	0.0591257	-3.19445	0.00286165	0.0138856
1538	rs2242549	NDE1	MFSD1	ILMN_1789751	-0.178665	0.0559361	-3.1941	0.00286435	0.0138856
1539	rs2242549	NDE1	C10ORF118	ILMN_1734010	0.272693	0.0852098	3.20025	0.00286531	0.0138856										Target
1540	rs2242549	NDE1	UBE4A	ILMN_1739259	0.183366	0.0573188	3.19905	0.00287462	0.0139191
1541	rs2242549	NDE1	RAB32	ILMN_2115434	-0.202082	0.0633008	-3.19242	0.00287741	0.013921
1542	rs2242549	NDE1	DHX36	ILMN_2100000	0.183545	0.0575005	3.19205	0.00288026	0.0139232
1543	rs2242549	NDE1	BTK	ILMN_1662026	-0.185815	0.0582195	-3.19162	0.0028836	0.0139278
1544	rs2242549	NDE1	UBE3A	ILMN_1764549	0.189848	0.0594992	3.19076	0.00289036	0.0139399
1545	rs2242549	NDE1	FGR	ILMN_1795158	-0.209873	0.0657769	-3.19069	0.00289091	0.0139399
1546	rs2242549	NDE1	ZNF654	ILMN_2271894	0.191143	0.0594066	3.21755	0.00289565	0.0139511
1547	rs2242549	NDE1	PLD3	ILMN_1666976	-0.193851	0.0607873	-3.189	0.00290415	0.0139722
1548	rs2242549	NDE1	RYK	ILMN_1658526	0.193307	0.0606183	3.18891	0.00290484	0.0139722
1549	rs2242549	NDE1	KPNA1	ILMN_1676005	0.179782	0.0564012	3.18755	0.00291554	0.0140121
1550	rs2242549	NDE1	XPC	ILMN_1790807	0.221424	0.0695111	3.18545	0.00293216	0.0140803
1551	rs2242549	NDE1	C20ORF100	ILMN_2082209	0.210991	0.0662604	3.18427	0.00294155	0.0141137
1552	rs2242549	NDE1	CD36	ILMN_1784863	-0.197976	0.0622159	-3.18207	0.00295906	0.014178
1553	rs2242549	NDE1	MGST2	ILMN_1802027	-0.186813	0.0587099	-3.18198	0.00295982	0.014178
1554	rs2242549	NDE1	NHP2	ILMN_3231390	-0.21746	0.0683608	-3.18106	0.00296716	0.0141913
1555	rs2242549	NDE1	UBL4A	ILMN_1742147	-0.18369	0.0577497	-3.1808	0.00296925	0.0141913
1556	rs2242549	NDE1	SLC37A3	ILMN_2307598	0.203564	0.0638781	3.18676	0.00297121	0.0141913
1557	rs2242549	NDE1	SULT1A3	ILMN_3250899	-0.205769	0.0644408	-3.19314	0.00297287	0.0141913
1558	rs2242549	NDE1	CYC1	ILMN_1815115	-0.191922	0.060351	-3.1801	0.00297483	0.0141913
1559	rs2242549	NDE1	MANBAL	ILMN_1673944	0.187804	0.0590641	3.17966	0.00297837	0.0141965
1560	rs2242549	NDE1	FBXO21	ILMN_1745887	0.213916	0.0672921	3.17891	0.00298442	0.0142137										Target
1561	rs2242549	NDE1	SCML1	ILMN_2340908	0.207525	0.0651685	3.18444	0.00298983	0.0142193
1562	rs2242549	NDE1	RCBTB2	ILMN_2148668	-0.198875	0.06258	-3.17794	0.00299226	0.0142193
1563	rs2242549	NDE1	VPS28	ILMN_1790797	-0.176327	0.055486	-3.17786	0.00299295	0.0142193
1564	rs2242549	NDE1	BST1	ILMN_1770161	-0.212858	0.066995	-3.17722	0.00299811	0.0142322
1565	rs2242549	NDE1	KLHL12	ILMN_2164081	0.190574	0.0599906	3.17674	0.00300201	0.0142391
1566	rs2242549	NDE1	TMEM141	ILMN_1774066	-0.191239	0.0602264	-3.17534	0.00301336	0.0142812					0.1	0.033	3.1	0.002
1567	rs2242549	NDE1	SIGLEC14	ILMN_3243061	-0.230141	0.0718733	-3.20204	0.00301675	0.0142856
1568	rs2242549	NDE1	PPP1R16B	ILMN_1727098	0.176922	0.0557526	3.17334	0.00302964	0.014335										Target
1569	rs2242549	NDE1	LOC645128	ILMN_1751814	-0.199166	0.0627852	-3.17219	0.00303913	0.0143658
1570	rs2242549	NDE1	NKTR	ILMN_1721621	0.198823	0.0626818	3.17195	0.0030411	0.0143658					-0.047	0.018	-2.6	0.011
1571	rs2242549	NDE1	PHRF1	ILMN_3245476	0.186457	0.058789	3.17163	0.00304372	0.0143664
1572	rs2242549	NDE1	FHL3	ILMN_1703558	-0.193078	0.0608993	-3.17045	0.0030534	0.0144005
1573	rs2242549	NDE1	DYRK2	ILMN_1794588	0.201686	0.0636356	3.16939	0.00306216	0.0144168										Target
1574	rs2242549	NDE1	C12ORF11	ILMN_2196337	0.204973	0.0645564	3.1751	0.00306573	0.0144168
1575	rs2242549	NDE1	UBE2H	ILMN_1757644	0.172368	0.0543936	3.1689	0.00306619	0.0144168
1576	rs2242549	NDE1	TMEM205	ILMN_1730734	-0.166785	0.0526331	-3.16883	0.00306681	0.0144168
1577	rs2242549	NDE1	C7ORF50	ILMN_1718336	-0.220543	0.0696055	-3.16847	0.00306974	0.0144189
1578	rs2242549	NDE1	LOC728787	ILMN_3221828	-0.24423	0.0770912	-3.16807	0.00307308	0.014423
1579	rs2242549	NDE1	MLKL	ILMN_1737498	-0.194825	0.0611269	-3.18722	0.00307663	0.014428
1580	rs2242549	NDE1	SFRS4	ILMN_2175075	0.176956	0.0558874	3.16629	0.00308783	0.0144688
1581	rs2242549	NDE1	LSP1	ILMN_1654778	-0.190779	0.0602826	-3.16475	0.00310073	0.0145046
1582	rs2242549	NDE1	VAMP3	ILMN_1714527	-0.193115	0.0610249	-3.16454	0.00310251	0.0145046
1583	rs2242549	NDE1	HS.568777	ILMN_1873620	0.179869	0.05684	3.16448	0.00310297	0.0145046
1584	rs2242549	NDE1	HIST1H2BK	ILMN_1796179	-0.208537	0.0659302	-3.16299	0.00311545	0.0145364
1585	rs2242549	NDE1	SELL	ILMN_1724422	-0.189493	0.0599101	-3.16296	0.00311571	0.0145364
1586	rs2242549	NDE1	MAPKAP1	ILMN_1691526	-0.210813	0.0666546	-3.16276	0.00311739	0.0145364										Target
1587	rs2242549	NDE1	LOC100132918	ILMN_3288830	0.245839	0.07726	3.18197	0.00311979	0.0145364
1588	rs2242549	NDE1	FBXO21	ILMN_2358647	0.207047	0.0654935	3.16134	0.00312935	0.0145693										Target
1589	rs2242549	NDE1	TNF	ILMN_1728106	-0.185164	0.0585836	-3.16067	0.00313497	0.0145817
1590	rs2242549	NDE1	GLOD4	ILMN_1738656	0.193578	0.0612506	3.16043	0.00313704	0.0145817					-0.084	0.033	-2.5	0.012		Target
1591	rs2242549	NDE1	RCAN3	ILMN_1688299	0.182573	0.057781	3.15975	0.00314281	0.0145848
1592	rs2242549	NDE1	EXOSC10	ILMN_1670796	0.190333	0.0602436	3.15938	0.00314588	0.0145848
1593	rs2242549	NDE1	RASGRP1	ILMN_1768958	0.184957	0.0585458	3.15918	0.00314758	0.0145848
1594	rs2242549	NDE1	PLOD1	ILMN_1684391	-0.193847	0.0613681	-3.15876	0.00315122	0.0145848
1595	rs2242549	NDE1	C1ORF109	ILMN_2077886	0.187135	0.0591305	3.16477	0.00315186	0.0145848
1596	rs2242549	NDE1	FAM3A	ILMN_1808356	-0.19366	0.0613124	-3.15857	0.00315277	0.0145848										Target
1597	rs2242549	NDE1	LST1	ILMN_1718936	-0.197034	0.0624099	-3.1571	0.00316527	0.0146309
1598	rs2242549	NDE1	CHKB	ILMN_2331205	-0.263199	0.0833884	-3.15631	0.00317208	0.0146507
1599	rs2242549	NDE1	TSPO	ILMN_2349658	-0.199112	0.0630955	-3.15573	0.00317699	0.0146617
1600	rs2242549	NDE1	LOC440895	ILMN_1799569	0.208802	0.0661876	3.15469	0.00318587	0.0146911
1601	rs2242549	NDE1	NDUFAF2	ILMN_1682857	-0.176767	0.056048	-3.15386	0.00319306	0.0147009
1602	rs2242549	NDE1	DCTN1	ILMN_2412807	-0.191072	0.0605837	-3.15386	0.00319307	0.0147009
1603	rs2242549	NDE1	RAB2B	ILMN_1753002	0.196688	0.0623897	3.15257	0.0032041	0.0147359
1604	rs2242549	NDE1	DUSP22	ILMN_1730765	-0.192834	0.0611709	-3.15238	0.00320576	0.0147359					-0.073	0.035	-2.1	0.037
1605	rs2242549	NDE1	NUP85	ILMN_1669635	0.195985	0.0621785	3.15197	0.0032093	0.0147363
1606	rs2242549	NDE1	NOL10	ILMN_1775011	0.18743	0.059468	3.15179	0.00321091	0.0147363
1607	rs2242549	NDE1	CPVL	ILMN_1682928	-0.250158	0.0793841	-3.15123	0.0032157	0.0147466					-0.09	0.042	-2.1	0.034
1608	rs2242549	NDE1	FAM149B1	ILMN_3245452	-0.217604	0.0690624	-3.15084	0.00321911	0.0147493
1609	rs2242549	NDE1	YWHAH	ILMN_1728512	-0.185871	0.0589959	-3.15058	0.00322138	0.0147493
1610	rs2242549	NDE1	ZNF486	ILMN_1805668	0.21029	0.0668128	3.14744	0.00324864	0.0148624
1611	rs2242549	NDE1	SIK3	ILMN_1732343	0.177383	0.0563941	3.14542	0.00326638	0.0149318					-0.079	0.03	-2.6	0.0085
1612	rs2242549	NDE1	NADSYN1	ILMN_1779034	-0.272903	0.0868242	-3.14317	0.00328624	0.0150108
1613	rs2242549	NDE1	CALM3	ILMN_1666385	-0.177926	0.0566171	-3.14262	0.00329109	0.0150211
1614	rs2242549	NDE1	NUCKS1	ILMN_3251404	0.186961	0.0594978	3.14232	0.00329372	0.0150213
1615	rs2242549	NDE1	HS.348844	ILMN_1915188	0.217082	0.0691488	3.13935	0.0033201	0.0151255
1616	rs2242549	NDE1	UBE2L6	ILMN_1703108	-0.229618	0.0731461	-3.13916	0.00332177	0.0151255
1617	rs2242549	NDE1	KLHL20	ILMN_1756525	0.231945	0.0739002	3.13862	0.00332659	0.0151292
1618	rs2242549	NDE1	CCDC137	ILMN_1743506	0.185914	0.0590048	3.15084	0.00332779	0.0151292
1619	rs2242549	NDE1	BCL2L13	ILMN_2181445	-0.207744	0.066201	-3.13808	0.0033315	0.0151342	-0.319872	0.150745	-2.12194	0.0416793
1620	rs2242549	NDE1	LRRCC1	ILMN_2384807	-0.214987	0.0684174	-3.14229	0.00334735	0.0151943
1621	rs2242549	NDE1	METT11D1	ILMN_1782257	0.248902	0.0794198	3.13401	0.00336809	0.0152765
1622	rs2242549	NDE1	R3HDM2	ILMN_1764091	-0.19574	0.0624682	-3.13344	0.00337322	0.0152878
1623	rs2242549	NDE1	FBXO18	ILMN_1729430	-0.195676	0.0624783	-3.1319	0.0033872	0.0153392
1624	rs2242549	NDE1	PRDX5	ILMN_2383975	-0.21744	0.0694394	-3.13136	0.00339209	0.0153494
1625	rs2242549	NDE1	POLD2	ILMN_3305304	-0.20558	0.0655371	-3.13685	0.00339632	0.0153521
1626	rs2242549	NDE1	ABCB1	ILMN_1812070	0.186179	0.0593556	3.13667	0.00339797	0.0153521
1627	rs2242549	NDE1	DYNLRB1	ILMN_1766762	-0.20715	0.0662066	-3.12884	0.00341509	0.0154174
1628	rs2242549	NDE1	MAP2K5	ILMN_1718129	-0.231445	0.0737051	-3.14014	0.0034237	0.0154443
1629	rs2242549	NDE1	BZW2	ILMN_1676548	-0.185505	0.0593318	-3.12657	0.00343598	0.0154765
1630	rs2242549	NDE1	STAT4	ILMN_1785202	0.189813	0.0607101	3.12655	0.00343617	0.0154765
1631	rs2242549	NDE1	CRAT	ILMN_1737992	-0.216063	0.0691562	-3.12427	0.00345721	0.015555
1632	rs2242549	NDE1	THOC1	ILMN_1802157	0.188392	0.0603062	3.12393	0.00346041	0.015555
1633	rs2242549	NDE1	TCF25	ILMN_1814971	0.227913	0.0729655	3.12357	0.00346373	0.015555					-0.078	0.036	-2.1	0.033
1634	rs2242549	NDE1	CELSR3	ILMN_1691290	0.193117	0.0615866	3.1357	0.00346432	0.015555
1635	rs2242549	NDE1	DNAJB14	ILMN_1653266	0.173082	0.0554706	3.12024	0.00349476	0.0156682
1636	rs2242549	NDE1	TSC22D4	ILMN_1721636	-0.199467	0.0639272	-3.12022	0.00349494	0.0156682
1637	rs2242549	NDE1	TECR	ILMN_1720799	0.18573	0.0595407	3.11939	0.00350278	0.0156891
1638	rs2242549	NDE1	ERI3	ILMN_3247882	-0.172772	0.0552899	-3.12484	0.00350695	0.0156891
1639	rs2242549	NDE1	RANBP3	ILMN_1723689	0.192401	0.0616894	3.11886	0.0035077	0.0156891										Target
1640	rs2242549	NDE1	CCL3L1	ILMN_2218856	-0.216461	0.0694187	-3.11819	0.00351406	0.0156935										Target
1641	rs2242549	NDE1	HS.555181	ILMN_1859863	0.197506	0.0632298	3.12363	0.00351825	0.0156935
1642	rs2242549	NDE1	SNORD38A	ILMN_1684278	0.207884	0.0666785	3.1177	0.00351864	0.0156935
1643	rs2242549	NDE1	SPG21	ILMN_1657423	-0.252626	0.0810321	-3.11761	0.0035195	0.0156935
1644	rs2242549	NDE1	LOC645452	ILMN_3213185	0.213284	0.0684309	3.11678	0.00352732	0.0157163
1645	rs2242549	NDE1	MGST3	ILMN_1751956	-0.211679	0.0679288	-3.1162	0.00353283	0.0157288
1646	rs2242549	NDE1	SDHA	ILMN_2051232	0.197538	0.063402	3.11564	0.0035381	0.0157402
1647	rs2242549	NDE1	MED25	ILMN_1811823	-0.20098	0.0645148	-3.11526	0.00354175	0.0157443					-0.062	0.03	-2.1	0.04
1648	rs2242549	NDE1	XPO5	ILMN_1759495	0.258273	0.0827643	3.12059	0.00354684	0.0157549										Target
1649	rs2242549	NDE1	UTX	ILMN_1654488	0.188598	0.0605797	3.11322	0.00356113	0.0158063
1650	rs2242549	NDE1	TMEM1	ILMN_1778464	0.18303	0.0586867	3.11876	0.00356417	0.0158077
1651	rs2242549	NDE1	CARD9	ILMN_1712532	-0.200932	0.0645731	-3.1117	0.00357562	0.0158464
1652	rs2242549	NDE1	EDC4	ILMN_1665212	0.183569	0.0590086	3.11089	0.00358336	0.0158593
1653	rs2242549	NDE1	LOC643319	ILMN_1766539	-0.197044	0.0633412	-3.11083	0.00358399	0.0158593
1654	rs2242549	NDE1	ZNF593	ILMN_1703441	-0.183642	0.0590399	-3.11046	0.00358748	0.0158626
1655	rs2242549	NDE1	CARKD	ILMN_1783546	0.187493	0.0602865	3.11004	0.00359156	0.0158686
1656	rs2242549	NDE1	ANAPC11	ILMN_1722102	-0.182234	0.0586104	-3.10924	0.00359928	0.0158863
1657	rs2242549	NDE1	CHMP2A	ILMN_1671893	-0.186587	0.0600142	-3.10905	0.00360104	0.0158863
1658	rs2242549	NDE1	DNASE1L1	ILMN_1681695	-0.196762	0.0633117	-3.10783	0.00361282	0.0159224
1659	rs2242549	NDE1	RNF126	ILMN_1790741	0.199407	0.0641668	3.10764	0.00361472	0.0159224
1660	rs2242549	NDE1	WDR75	ILMN_1801869	0.21403	0.0688867	3.10698	0.00362106	0.0159383
1661	rs2242549	NDE1	DEF8	ILMN_1767509	-0.191777	0.0617383	-3.10628	0.00362785	0.0159512					-0.058	0.024	-2.4	0.016
1662	rs2242549	NDE1	OAS3	ILMN_1745397	-0.179639	0.0577258	-3.11194	0.00362949	0.0159512										Target
1663	rs2242549	NDE1	LOC646463	ILMN_1721651	0.18174	0.0585255	3.1053	0.00363733	0.0159736
1664	rs2242549	NDE1	TAF10	ILMN_1721093	-0.179851	0.0579333	-3.10445	0.00364561	0.0159978					0.074	0.035	2.2	0.032
1665	rs2242549	NDE1	TLK2	ILMN_1663486	0.177091	0.0570569	3.10375	0.00365246	0.0160019
1666	rs2242549	NDE1	ZNF500	ILMN_1700238	0.184265	0.0593724	3.10355	0.00365442	0.0160019									ZNF500
1667	rs2242549	NDE1	ENTPD1	ILMN_1773125	-0.203332	0.0655223	-3.10325	0.00365736	0.0160019
1668	rs2242549	NDE1	ACCS	ILMN_3187680	-0.192823	0.0621362	-3.10323	0.00365757	0.0160019
1669	rs2242549	NDE1	C16ORF42	ILMN_1713884	-0.247492	0.0791375	-3.12736	0.00367073	0.016025
1670	rs2242549	NDE1	TRIM39	ILMN_2413517	0.204174	0.0657011	3.10762	0.00367148	0.016025
1671	rs2242549	NDE1	DNAJC8	ILMN_1698258	0.210576	0.067892	3.10163	0.00367326	0.016025
1672	rs2242549	NDE1	DYNLL1	ILMN_2300186	-0.208847	0.0673407	-3.10135	0.00367598	0.016025
1673	rs2242549	NDE1	CNIH4	ILMN_1714759	0.213554	0.0688598	3.10128	0.00367665	0.016025
1674	rs2242549	NDE1	CEP135	ILMN_1693766	0.183504	0.0591849	3.10052	0.00368417	0.0160442
1675	rs2242549	NDE1	STAT5A	ILMN_1753547	0.190118	0.0613249	3.10018	0.00368747	0.0160442
1676	rs2242549	NDE1	CMTM3	ILMN_1705442	-0.209962	0.0677298	-3.09999	0.00368933	0.0160442
1677	rs2242549	NDE1	FAM156B	ILMN_3244110	-0.23428	0.0756682	-3.09615	0.00372737	0.0161974
1678	rs2242549	NDE1	HMBS	ILMN_1685954	-0.209688	0.0671886	-3.12089	0.00373338	0.0161992
1679	rs2242549	NDE1	ZMYM2	ILMN_1661636	0.198001	0.0639698	3.09522	0.00373666	0.0161992
1680	rs2242549	NDE1	TRIM23	ILMN_1752741	0.187667	0.0606355	3.095	0.00373889	0.0161992					0.048	0.024	2	0.05
1681	rs2242549	NDE1	CASP1	ILMN_2326509	-0.190596	0.0615889	-3.09466	0.00374229	0.0161992
1682	rs2242549	NDE1	MPST	ILMN_1764596	-0.192184	0.0621053	-3.09449	0.00374397	0.0161992
1683	rs2242549	NDE1	LOC100133328	ILMN_3287266	-0.181744	0.0587326	-3.09443	0.00374452	0.0161992
1684	rs2242549	NDE1	CTNNBL1	ILMN_2063925	0.183809	0.0594131	3.09374	0.00375147	0.0162172
1685	rs2242549	NDE1	UBR5	ILMN_1741253	0.183116	0.0591953	3.09342	0.00375467	0.0162189
1686	rs2242549	NDE1	PRKX	ILMN_2205050	0.187361	0.0605782	3.09287	0.00376016	0.0162306										Target
1687	rs2242549	NDE1	APOA1BP	ILMN_1729533	-0.224076	0.0724605	-3.09239	0.00376502	0.016231					0.07	0.023	3	0.0028
1688	rs2242549	NDE1	WHSC2	ILMN_1815083	0.189508	0.0612838	3.09231	0.00376584	0.016231
1689	rs2242549	NDE1	SH2D3C	ILMN_1775734	-0.213144	0.0689433	-3.09159	0.00377308	0.0162409
1690	rs2242549	NDE1	PRDX5	ILMN_1815024	-0.193101	0.0624661	-3.09129	0.00377604	0.0162409
1691	rs2242549	NDE1	UFSP2	ILMN_1756311	-0.190279	0.06144	-3.097	0.00377654	0.0162409					-0.11	0.044	-2.4	0.016
1692	rs2242549	NDE1	LOC25845	ILMN_3239925	0.206177	0.0667424	3.08914	0.00379782	0.0163096
1693	rs2242549	NDE1	NFE2L1	ILMN_1739450	0.17016	0.0550879	3.08889	0.00380034	0.0163096										Target
1694	rs2242549	NDE1	LOC727761	ILMN_1716445	-0.208977	0.0672594	-3.10703	0.00380202	0.0163096
1695	rs2242549	NDE1	PRKCB	ILMN_3222974	-0.207954	0.0673306	-3.08855	0.00380375	0.0163096					-0.062	0.027	-2.3	0.023		Target
1696	rs2242549	NDE1	PKM2	ILMN_2366634	-0.199572	0.0646834	-3.08537	0.00383619	0.0164366
1697	rs2242549	NDE1	TSPAN32	ILMN_1760449	-0.188899	0.0611307	-3.09008	0.0038465	0.0164686
1698	rs2242549	NDE1	MSI2	ILMN_1713088	0.212125	0.0686604	3.08948	0.00385263	0.0164721					-0.068	0.034	-2	0.047
1699	rs2242549	NDE1	CCDC77	ILMN_2101375	0.197451	0.0640344	3.08351	0.00385519	0.0164721										Target
1700	rs2242549	NDE1	RHBDL2	ILMN_2053538	0.175318	0.056862	3.08322	0.00385821	0.0164721
1701	rs2242549	NDE1	LASS5	ILMN_2208495	0.216067	0.0700792	3.08318	0.00385867	0.0164721
1702	rs2242549	NDE1	CRK	ILMN_1666494	0.204573	0.0658293	3.10763	0.00386486	0.0164864										Target
1703	rs2242549	NDE1	MAX	ILMN_1706546	0.199896	0.0648774	3.08113	0.00387974	0.0165377										Target
1704	rs2242549	NDE1	STUB1	ILMN_1756126	-0.198111	0.0643042	-3.08084	0.00388275	0.0165384
1705	rs2242549	NDE1	TCTA	ILMN_1700001	-0.184082	0.0597567	-3.08053	0.00388597	0.01654										Target
1706	rs2242549	NDE1	RABEP1	ILMN_1719622	0.215799	0.0700727	3.07964	0.00389522	0.0165559
1707	rs2242549	NDE1	TBC1D2B	ILMN_2064606	0.169233	0.0549527	3.07962	0.00389542	0.0165559
1708	rs2242549	NDE1	GPR172A	ILMN_2041577	-0.187319	0.0608356	-3.0791	0.00390082	0.0165663
1709	rs2242549	NDE1	ALDH6A1	ILMN_1785284	-0.187304	0.0606051	-3.09056	0.00390357	0.0165663
1710	rs2242549	NDE1	NOP56	ILMN_1787628	0.217022	0.0705022	3.07823	0.00390989	0.0165674
1711	rs2242549	NDE1	TMEM173	ILMN_2145116	-0.20444	0.0664191	-3.07803	0.00391198	0.0165674
1712	rs2242549	NDE1	VRK1	ILMN_1805828	0.183411	0.0595891	3.07793	0.003913	0.0165674
1713	rs2242549	NDE1	CXORF40A	ILMN_2064655	0.192176	0.0624412	3.07771	0.00391525	0.0165674
1714	rs2242549	NDE1	DGAT1	ILMN_1704091	-0.199495	0.0648505	-3.07623	0.00393071	0.0166208	-0.292763	0.135891	-2.15439	0.0388423
1715	rs2242549	NDE1	ANXA7	ILMN_1703791	0.247231	0.0803867	3.07552	0.00393813	0.01664
1716	rs2242549	NDE1	ZNF383	ILMN_1799488	0.24027	0.0773264	3.10721	0.00394303	0.0166486
1717	rs2242549	NDE1	SRP54	ILMN_1753862	0.181924	0.059167	3.07474	0.00394632	0.0166504					-0.059	0.029	-2.1	0.041
1718	rs2242549	NDE1	LOC100132727	ILMN_3243175	0.198797	0.0646885	3.07314	0.00396316	0.0166982
1719	rs2242549	NDE1	WDR18	ILMN_1694479	-0.190882	0.0621133	-3.07312	0.00396341	0.0166982
1720	rs2242549	NDE1	NDUFB1	ILMN_1724367	0.256241	0.0827225	3.0976	0.00396723	0.0167022
1721	rs2242549	NDE1	CEP152	ILMN_2199676	0.187883	0.0610464	3.0777	0.00397477	0.0167218
1722	rs2242549	NDE1	C17ORF49	ILMN_1763688	-0.183417	0.0597714	-3.06864	0.00401095	0.0168618
1723	rs2242549	NDE1	SNUPN	ILMN_2364535	-0.200236	0.0652609	-3.06824	0.00401516	0.0168644
1724	rs2242549	NDE1	MIF4GD	ILMN_1743806	-0.183309	0.0597494	-3.06797	0.00401808	0.0168644
1725	rs2242549	NDE1	LILRA5	ILMN_2357419	-0.176665	0.0575874	-3.06776	0.00402029	0.0168644
1726	rs2242549	NDE1	CAB39	ILMN_1765858	0.186704	0.0608704	3.06724	0.00402593	0.0168675
1727	rs2242549	NDE1	DNAJC10	ILMN_2151541	-0.189066	0.0616421	-3.06715	0.00402684	0.0168675
1728	rs2242549	NDE1	DECR1	ILMN_1720838	-0.182165	0.0594029	-3.0666	0.00403278	0.0168802
1729	rs2242549	NDE1	LOC642956	ILMN_3210741	0.186264	0.0607607	3.06553	0.00404423	0.016916
1730	rs2242549	NDE1	LOC644642	ILMN_1812250	0.197197	0.0643412	3.06485	0.0040515	0.0169342
1731	rs2242549	NDE1	JAZF1	ILMN_1682727	-0.182822	0.0596698	-3.06389	0.00406192	0.0169396
1732	rs2242549	NDE1	TIGA1	ILMN_1654609	0.250549	0.0817771	3.0638	0.00406289	0.0169396
1733	rs2242549	NDE1	RAB31	ILMN_1660691	-0.236281	0.0771222	-3.06372	0.00406375	0.0169396
1734	rs2242549	NDE1	DPM3	ILMN_2402674	-0.172556	0.0563245	-3.06361	0.0040649	0.0169396
1735	rs2242549	NDE1	MTMR9	ILMN_1652521	0.198596	0.064829	3.06338	0.00406738	0.0169396										Target
1736	rs2242549	NDE1	LOC653086	ILMN_1814039	0.193992	0.0633401	3.06271	0.00407464	0.0169576
1737	rs2242549	NDE1	C15ORF39	ILMN_1793729	-0.170949	0.0558315	-3.06187	0.00408377	0.0169629										Target
1738	rs2242549	NDE1	SUMF2	ILMN_2345872	-0.170733	0.0557622	-3.0618	0.0040845	0.0169629
1739	rs2242549	NDE1	LOC389873	ILMN_3277715	0.168451	0.0550218	3.06154	0.00408738	0.0169629
1740	rs2242549	NDE1	TSPO	ILMN_2260991	-0.214717	0.0701496	-3.06085	0.00409486	0.0169629
1741	rs2242549	NDE1	NR2C2	ILMN_1724479	0.198112	0.0646084	3.06635	0.00409594	0.0169629
1742	rs2242549	NDE1	LOC255167	ILMN_3206804	0.188745	0.0616668	3.06073	0.00409615	0.0169629
1743	rs2242549	NDE1	UNC13D	ILMN_1773380	-0.228295	0.0745903	-3.06065	0.00409699	0.0169629
1744	rs2242549	NDE1	ROMO1	ILMN_3234993	-0.204303	0.066756	-3.06044	0.00409928	0.0169629
1745	rs2242549	NDE1	FOXP1	ILMN_2250923	0.195856	0.0640279	3.05892	0.00411594	0.0170099
1746	rs2242549	NDE1	FLJ23584	ILMN_1684155	-0.221458	0.072401	-3.05876	0.00411761	0.0170099
1747	rs2242549	NDE1	LY96	ILMN_1724533	-0.204633	0.0669097	-3.05835	0.00412214	0.0170099
1748	rs2242549	NDE1	F13A1	ILMN_1717163	-0.180727	0.0590933	-3.05833	0.00412237	0.0170099
1749	rs2242549	NDE1	LOC644869	ILMN_1665571	-0.180007	0.0583968	-3.08248	0.00412642	0.0170146
1750	rs2242549	NDE1	TP53BP1	ILMN_1664440	0.186086	0.0607647	3.06239	0.00413902	0.0170517
1751	rs2242549	NDE1	CYTIP	ILMN_3235928	0.214185	0.0698103	3.06811	0.00414131	0.0170517
1752	rs2242549	NDE1	KIAA1370	ILMN_2102960	0.174906	0.0571406	3.06098	0.00415453	0.0170941
1753	rs2242549	NDE1	CTSA	ILMN_1719286	-0.174291	0.0570898	-3.05294	0.00418179	0.017194
1754	rs2242549	NDE1	LOC647195	ILMN_1732313	-0.225654	0.0739239	-3.05252	0.00418646	0.017201
1755	rs2242549	NDE1	PPP1R7	ILMN_1808333	-0.181161	0.0593616	-3.05182	0.00419421	0.0172122
1756	rs2242549	NDE1	SLC41A3	ILMN_2356111	0.221689	0.0726435	3.05174	0.00419511	0.0172122										Target
1757	rs2242549	NDE1	HNRNPAB	ILMN_1696485	-0.204265	0.0669517	-3.05094	0.00420404	0.0172304
1758	rs2242549	NDE1	LOC728779	ILMN_3305508	0.210689	0.0690717	3.0503	0.00421115	0.0172304
1759	rs2242549	NDE1	UBE2F	ILMN_2164242	-0.216262	0.0708989	-3.05029	0.0042112	0.0172304										Target
1760	rs2242549	NDE1	GPS2	ILMN_1815158	-0.222057	0.0727991	-3.05028	0.00421141	0.0172304					-0.067	0.029	-2.3	0.02
1761	rs2242549	NDE1	ELP2	ILMN_1709132	0.196855	0.0645459	3.04985	0.00421621	0.0172379
1762	rs2242549	NDE1	DNM2	ILMN_1656822	-0.244024	0.0800644	-3.04784	0.00423865	0.0173174										Target
1763	rs2242549	NDE1	DNAJC30	ILMN_3246801	0.208112	0.0683022	3.04693	0.00424898	0.0173475
1764	rs2242549	NDE1	NAGK	ILMN_1716547	-0.206695	0.0678456	-3.04655	0.00425324	0.0173526					-0.1	0.047	-2.2	0.029
1765	rs2242549	NDE1	ZFR	ILMN_1814113	0.18886	0.0620047	3.04589	0.00426062	0.0173647
1766	rs2242549	NDE1	CDC42SE1	ILMN_2349138	-0.190488	0.062542	-3.04576	0.00426217	0.0173647
1767	rs2242549	NDE1	KIAA0748	ILMN_1690139	0.207746	0.0682339	3.04462	0.00427508	0.0174038
1768	rs2242549	NDE1	PSME3	ILMN_1800975	-0.231536	0.076055	-3.04432	0.00427844	0.0174038
1769	rs2242549	NDE1	SPAG9	ILMN_2263718	0.17961	0.0590036	3.04406	0.00428142	0.0174038
1770	rs2242549	NDE1	ACSS2	ILMN_1714197	-0.208758	0.0685835	-3.04385	0.00428377	0.0174038
1771	rs2242549	NDE1	POR	ILMN_1677768	0.234434	0.0770289	3.04346	0.00428821	0.0174097					-0.049	0.021	-2.3	0.022
1772	rs2242549	NDE1	TTYH3	ILMN_1692731	-0.242759	0.0797905	-3.04245	0.00429965	0.017435
1773	rs2242549	NDE1	CUL5	ILMN_2176955	0.180243	0.059248	3.04218	0.00430273	0.017435
1774	rs2242549	NDE1	CD44	ILMN_1778625	0.174985	0.0575206	3.04212	0.00430346	0.017435
1775	rs2242549	NDE1	CCDC55	ILMN_1702541	0.217183	0.0711341	3.05316	0.00430709	0.0174375
1776	rs2242549	NDE1	RFXANK	ILMN_1780987	-0.168216	0.0553145	-3.04109	0.00431524	0.0174381
1777	rs2242549	NDE1	MEA1	ILMN_1727073	-0.183889	0.0604696	-3.04102	0.00431597	0.0174381
1778	rs2242549	NDE1	CTSC	ILMN_1696347	-0.199303	0.065541	-3.04089	0.00431745	0.0174381										Target
1779	rs2242549	NDE1	NME4	ILMN_1800634	-0.178093	0.0585691	-3.04074	0.00431924	0.0174381
1780	rs2242549	NDE1	CYB5R1	ILMN_1729237	-0.17469	0.057455	-3.04046	0.00432243	0.0174388
1781	rs2242549	NDE1	TCERG1	ILMN_2289301	0.258079	0.0844143	3.05729	0.00433051	0.0174593
1782	rs2242549	NDE1	LOC441253	ILMN_3281684	0.192373	0.0633005	3.03904	0.00433874	0.0174803
1783	rs2242549	NDE1	GMCL1	ILMN_1670532	0.182273	0.0600147	3.03714	0.00436057	0.0175478
1784	rs2242549	NDE1	RAG1AP1	ILMN_2218648	-0.185754	0.0611626	-3.03706	0.00436152	0.0175478
1785	rs2242549	NDE1	USP9X	ILMN_1656165	0.181843	0.0598855	3.03651	0.00436786	0.0175611
1786	rs2242549	NDE1	LOC652734	ILMN_1730549	0.193134	0.0632782	3.05214	0.004389	0.0176339
1787	rs2242549	NDE1	TESC	ILMN_1750181	-0.19919	0.0656554	-3.03387	0.00439842	0.0176577
1788	rs2242549	NDE1	TNFSF13B	ILMN_2066858	-0.189628	0.0625122	-3.03345	0.00440331	0.0176577
1789	rs2242549	NDE1	FES	ILMN_1693650	-0.189101	0.0623398	-3.03339	0.00440404	0.0176577	-0.372183	0.167689	-2.21949	0.0336639
1790	rs2242549	NDE1	NAAA	ILMN_2391512	-0.210158	0.0692949	-3.03281	0.00441085	0.0176728
1791	rs2242549	NDE1	C20ORF52	ILMN_1801633	-0.193059	0.0636672	-3.03231	0.00441671	0.017684
1792	rs2242549	NDE1	BIRC3	ILMN_1776181	0.192326	0.0634351	3.03185	0.00442204	0.0176925
1793	rs2242549	NDE1	LOC100134053	ILMN_3239895	0.190599	0.0628707	3.0316	0.00442492	0.0176925
1794	rs2242549	NDE1	CAPG	ILMN_1655821	-0.185189	0.0609926	-3.03626	0.0044343	0.0177178
1795	rs2242549	NDE1	PHF3	ILMN_1798164	0.197416	0.0651768	3.02893	0.00445631	0.0177935
1796	rs2242549	NDE1	FBXW5	ILMN_1701375	-0.18416	0.0608144	-3.02823	0.00446458	0.0178047
1797	rs2242549	NDE1	HS.570636	ILMN_1913537	0.2471	0.0816017	3.02812	0.00446584	0.0178047
1798	rs2242549	NDE1	SAC3D1	ILMN_1776674	-0.184258	0.0606308	-3.03902	0.00446967	0.0178047										Target
1799	rs2242549	NDE1	KIF13B	ILMN_1686562	0.181681	0.0600071	3.02765	0.00447138	0.0178047										Target
1800	rs2242549	NDE1	RINT1	ILMN_1784584	0.192694	0.0636518	3.02731	0.00447541	0.0178085
1801	rs2242549	NDE1	RPA1	ILMN_1795719	-0.194202	0.0642153	-3.02424	0.00451194	0.0179416
1802	rs2242549	NDE1	RAPGEF1	ILMN_1678799	0.285246	0.0936597	3.04555	0.00454113	0.0180453
1803	rs2242549	NDE1	EIF2S1	ILMN_1739821	0.188066	0.0622549	3.02091	0.0045518	0.0180753
1804	rs2242549	NDE1	HS.444683	ILMN_1854383	0.192693	0.0637937	3.02057	0.00455588	0.0180771
1805	rs2242549	NDE1	NR2C1	ILMN_2326675	0.195011	0.0645656	3.02035	0.00455847	0.0180771										Target
1806	rs2242549	NDE1	AGPAT2	ILMN_1681081	-0.198312	0.0656726	-3.0197	0.00456627	0.0180957
1807	rs2242549	NDE1	RNY3	ILMN_3239225	0.218039	0.0722357	3.01844	0.00458158	0.018127
1808	rs2242549	NDE1	HS.130916	ILMN_1863284	0.183088	0.0606582	3.01836	0.00458252	0.018127
1809	rs2242549	NDE1	LOC440349	ILMN_1761422	0.238339	0.0788242	3.02367	0.00458354	0.018127
1810	rs2242549	NDE1	ARCN1	ILMN_1699703	0.182876	0.0606304	3.01625	0.0046081	0.0182117
1811	rs2242549	NDE1	PYGL	ILMN_1696187	-0.180729	0.0599401	-3.01516	0.00462142	0.0182473
1812	rs2242549	NDE1	IDH3G	ILMN_1802706	-0.191892	0.0636459	-3.01499	0.00462339	0.0182473					-0.05	0.025	-2	0.049		Target
1813	rs2242549	NDE1	C17ORF87	ILMN_1682761	-0.179608	0.0595846	-3.01433	0.00463151	0.0182669
1814	rs2242549	NDE1	TDG	ILMN_1777096	0.191066	0.0633962	3.01384	0.00463751	0.0182737
1815	rs2242549	NDE1	HEBP1	ILMN_1802557	-0.175361	0.0581919	-3.01349	0.00464183	0.0182737
1816	rs2242549	NDE1	TNRC6A	ILMN_1714622	0.222092	0.0737011	3.01342	0.00464268	0.0182737
1817	rs2242549	NDE1	XRCC5	ILMN_2105983	0.200532	0.0665563	3.01298	0.00464806	0.0182825
1818	rs2242549	NDE1	ABCC5	ILMN_1706531	-0.180226	0.0598436	-3.01161	0.00466479	0.0183359										Target
1819	rs2242549	NDE1	SH2B2	ILMN_1669833	-0.214857	0.071236	-3.01613	0.00467522	0.0183645
1820	rs2242549	NDE1	MRPL11	ILMN_2316540	-0.214387	0.0712182	-3.01028	0.00468119	0.0183755
1821	rs2242549	NDE1	METT11D1	ILMN_2276811	0.212754	0.0707036	3.0091	0.00469579	0.0184203
1822	rs2242549	NDE1	CRYL1	ILMN_1714397	-0.178518	0.059357	-3.00752	0.00471535	0.0184727
1823	rs2242549	NDE1	CGGBP1	ILMN_2387090	0.176392	0.0586504	3.00751	0.00471551	0.0184727										Target
1824	rs2242549	NDE1	SPTBN1	ILMN_1661335	0.180531	0.0600428	3.0067	0.00472556	0.0184968										Target
1825	rs2242549	NDE1	CXORF57	ILMN_1703279	0.225708	0.0748042	3.01731	0.00473056	0.0184968
1826	rs2242549	NDE1	TMEM91	ILMN_2211065	-0.175711	0.0584484	-3.00625	0.00473121	0.0184968
1827	rs2242549	NDE1	LEPROTL1	ILMN_1752591	0.177486	0.0590518	3.00559	0.00473943	0.0185165
1828	rs2242549	NDE1	FTSJ3	ILMN_1811692	0.166833	0.0555136	3.00526	0.00474361	0.0185173
1829	rs2242549	NDE1	AGAP6	ILMN_3239130	0.266407	0.0886527	3.00506	0.00474604	0.0185173
1830	rs2242549	NDE1	SLC2A5	ILMN_1671337	0.204863	0.0682086	3.00347	0.00476598	0.0185827
1831	rs2242549	NDE1	CHMP7	ILMN_1795933	0.211354	0.0702543	3.00841	0.00477079	0.0185872										Target
1832	rs2242549	NDE1	CDKN1C	ILMN_1718565	-0.198785	0.0661992	-3.00284	0.00477393	0.0185872
1833	rs2242549	NDE1	UBR4	ILMN_1699226	0.210697	0.070171	3.00261	0.00477674	0.0185872
1834	rs2242549	NDE1	RNF13	ILMN_2339748	-0.188099	0.062651	-3.00233	0.00478029	0.0185885
1835	rs2242549	NDE1	C9ORF69	ILMN_3244065	-0.199171	0.0663484	-3.00189	0.00478589	0.0185934										Target
1836	rs2242549	NDE1	AOF2	ILMN_1813840	0.186523	0.0621399	3.00166	0.00478873	0.0185934
1837	rs2242549	NDE1	LOC606724	ILMN_2125747	-0.181215	0.0603754	-3.00147	0.00479115	0.0185934
1838	rs2242549	NDE1	RSBN1	ILMN_1791097	0.178969	0.0596382	3.00092	0.00479811	0.018608					0.066	0.024	2.7	0.0065
1839	rs2242549	NDE1	NCF1C	ILMN_2112988	-0.176389	0.0587903	-3.0003	0.00480591	0.018621
1840	rs2242549	NDE1	LOC642197	ILMN_1783469	-0.190868	0.0636195	-3.00015	0.00480789	0.018621
1841	rs2242549	NDE1	NIPA2	ILMN_1720344	0.184028	0.0613526	2.99951	0.00481598	0.0186352
1842	rs2242549	NDE1	LOC391334	ILMN_3283244	0.1888	0.0629469	2.99935	0.00481798	0.0186352
1843	rs2242549	NDE1	PLA2G2D	ILMN_2233050	0.215293	0.071797	2.99864	0.00482703	0.0186578
1844	rs2242549	NDE1	ISG15	ILMN_2054019	-0.173228	0.0577806	-2.99803	0.00483471	0.018675
1845	rs2242549	NDE1	LOC728640	ILMN_3225406	0.195324	0.0651669	2.9973	0.00484409	0.0186981
1846	rs2242549	NDE1	SYNJ2BP	ILMN_1697793	0.195819	0.0653371	2.99706	0.00484712	0.0186981
1847	rs2242549	NDE1	KIFAP3	ILMN_2119224	0.207106	0.0690009	3.0015	0.00485803	0.0187187
1848	rs2242549	NDE1	HIP1R	ILMN_2396148	0.20256	0.0674877	3.00143	0.00485891	0.0187187										Target
1849	rs2242549	NDE1	FLJ35390	ILMN_3269655	0.199383	0.0665532	2.99585	0.00486256	0.0187203
1850	rs2242549	NDE1	TBC1D23	ILMN_2228044	0.196891	0.0656564	2.99881	0.00489228	0.0188097
1851	rs2242549	NDE1	C11ORF46	ILMN_1767642	0.185732	0.0620454	2.99349	0.00489287	0.0188097
1852	rs2242549	NDE1	KIAA1370	ILMN_1700733	0.175048	0.0584802	2.99328	0.0048955	0.0188097
1853	rs2242549	NDE1	GPR89C	ILMN_1696510	0.166689	0.0556994	2.99266	0.00490352	0.0188109
1854	rs2242549	NDE1	LOC649555	ILMN_1803799	0.214964	0.0717045	2.99792	0.00490373	0.0188109
1855	rs2242549	NDE1	RNPEPL1	ILMN_1694730	-0.206519	0.0690213	-2.9921	0.00491071	0.0188109										Target
1856	rs2242549	NDE1	NBPF20	ILMN_2115490	0.231656	0.0774251	2.992	0.00491196	0.0188109					0.17	0.069	2.4	0.017
1857	rs2242549	NDE1	HIST2H2AC	ILMN_1768973	-0.168917	0.0564577	-2.99192	0.00491307	0.0188109					-0.094	0.037	-2.6	0.011
1858	rs2242549	NDE1	ZNF408	ILMN_1739618	-0.205703	0.0687569	-2.99175	0.00491525	0.0188109
1859	rs2242549	NDE1	HEATR3	ILMN_1808219	-0.197763	0.0661096	-2.99144	0.0049193	0.018814
1860	rs2242549	NDE1	SLAMF1	ILMN_1770768	0.182449	0.0609969	2.99112	0.00492336	0.0188172
1861	rs2242549	NDE1	SPATA13	ILMN_1742824	0.150635	0.0503747	2.9903	0.00493403	0.0188455
1862	rs2242549	NDE1	YIPF1	ILMN_1803564	-0.186367	0.0623625	-2.98845	0.00495807	0.0189177
1863	rs2242549	NDE1	CAPN1	ILMN_1705261	-0.187082	0.062604	-2.98835	0.00495944	0.0189177					-0.068	0.031	-2.2	0.028
1864	rs2242549	NDE1	TMEM149	ILMN_1786426	-0.188002	0.0629191	-2.98799	0.00496405	0.0189229
1865	rs2242549	NDE1	ERF	ILMN_1652749	0.209244	0.0699167	2.99276	0.00497037	0.0189345
1866	rs2242549	NDE1	RPS6KA3	ILMN_1806294	0.180371	0.0603822	2.98716	0.00497494	0.0189395
1867	rs2242549	NDE1	CAT	ILMN_1651705	-0.194652	0.0651842	-2.98618	0.00498773	0.0189757					0.12	0.054	2.1	0.032
1868	rs2242549	NDE1	HS.37648	ILMN_1867517	0.186163	0.0623489	2.98582	0.00499245	0.0189813
1869	rs2242549	NDE1	C1ORF86	ILMN_2097790	-0.176741	0.0592249	-2.98424	0.00501318	0.0190437
1870	rs2242549	NDE1	TIAL1	ILMN_1796855	0.188278	0.0630942	2.98407	0.00501542	0.0190437
1871	rs2242549	NDE1	ATP5D	ILMN_1679178	-0.186449	0.0624893	-2.98369	0.00502041	0.0190501										Target
1872	rs2242549	NDE1	TRRAP	ILMN_1660368	0.199099	0.0667428	2.98308	0.00502847	0.0190613
1873	rs2242549	NDE1	CDC2L6	ILMN_1676891	-0.199509	0.0668824	-2.98297	0.00502991	0.0190613
1874	rs2242549	NDE1	BTN3A2	ILMN_1700067	-0.20322	0.0681444	-2.9822	0.00504016	0.0190766
1875	rs2242549	NDE1	KIAA1468	ILMN_1798346	0.234866	0.0787566	2.98217	0.00504053	0.0190766									KIAA1468
1876	rs2242549	NDE1	SFI1	ILMN_1763887	0.219984	0.0737901	2.98122	0.00505311	0.0191117
1877	rs2242549	NDE1	MARK3	ILMN_1704795	0.251184	0.0841411	2.98527	0.00506856	0.0191577					-0.085	0.039	-2.2	0.032
1878	rs2242549	NDE1	CNOT2	ILMN_1772651	0.176355	0.0591879	2.97959	0.00507483	0.0191689
1879	rs2242549	NDE1	YTHDC2	ILMN_1725760	0.204889	0.0686582	2.98419	0.005083	0.019176
1880	rs2242549	NDE1	SATB1	ILMN_1690646	0.207205	0.0695565	2.97895	0.0050833	0.019176	-0.211565	0.101626	-2.0818	0.0454423
1881	rs2242549	NDE1	CDC42SE2	ILMN_1735594	0.219375	0.0736532	2.97848	0.0050895	0.0191869
1882	rs2242549	NDE1	EZR	ILMN_3272378	0.170896	0.0573836	2.97813	0.00509419	0.0191921
1883	rs2242549	NDE1	PCID2	ILMN_1788024	0.192776	0.0647498	2.97725	0.00510601	0.0192179
1884	rs2242549	NDE1	H2AFJ	ILMN_1708728	-0.162532	0.0545935	-2.97713	0.00510765	0.0192179
1885	rs2242549	NDE1	PI4KA	ILMN_3229812	0.226297	0.0758913	2.98186	0.00511389	0.0192289
1886	rs2242549	NDE1	PCIF1	ILMN_2232368	0.197541	0.066254	2.98157	0.00511787	0.0192314
1887	rs2242549	NDE1	LOC652726	ILMN_1667932	0.180628	0.0606951	2.976	0.00512284	0.0192376
1888	rs2242549	NDE1	RNF115	ILMN_3247728	0.179711	0.0604027	2.97521	0.00513345	0.0192539
1889	rs2242549	NDE1	BTG2	ILMN_1770085	-0.178407	0.0599651	-2.97518	0.0051338	0.0192539
1890	rs2242549	NDE1	ZNF22	ILMN_2117904	0.198015	0.0665639	2.97481	0.00513879	0.0192594
1891	rs2242549	NDE1	C6ORF170	ILMN_2228196	0.184503	0.0620267	2.97458	0.00514191	0.0192594
1892	rs2242549	NDE1	CORO7	ILMN_1795949	0.183495	0.0617053	2.97374	0.00515328	0.0192895					-0.055	0.027	-2	0.046
1893	rs2242549	NDE1	CAMK4	ILMN_1767168	0.228582	0.0768825	2.97314	0.0051614	0.0193075
1894	rs2242549	NDE1	INTS6	ILMN_1655557	0.188395	0.0633754	2.97268	0.0051675	0.0193167
1895	rs2242549	NDE1	AIM1	ILMN_1688625	0.179835	0.0605012	2.97242	0.00517108	0.0193167
1896	rs2242549	NDE1	ZNF600	ILMN_1678457	0.20613	0.0693521	2.97222	0.00517383	0.0193167
1897	rs2242549	NDE1	LOC650803	ILMN_1803510	0.220625	0.0738381	2.98795	0.00518431	0.0193223
1898	rs2242549	NDE1	NKTR	ILMN_2330994	0.181675	0.0611406	2.97143	0.00518446	0.0193223					-0.047	0.018	-2.6	0.011
1899	rs2242549	NDE1	APEH	ILMN_1718023	-0.176666	0.0594559	-2.97137	0.00518532	0.0193223
1900	rs2242549	NDE1	GLT25D1	ILMN_1727043	-0.187311	0.0630552	-2.97058	0.00519604	0.0193377
1901	rs2242549	NDE1	AIRE	ILMN_2261519	0.210582	0.0708891	2.97058	0.00519612	0.0193377										Target
1902	rs2242549	NDE1	TSPAN4	ILMN_2340027	-0.181109	0.0607597	-2.98074	0.00520288	0.0193505
1903	rs2242549	NDE1	MLKL	ILMN_1667825	-0.199882	0.0673048	-2.96981	0.00520661	0.0193519
1904	rs2242549	NDE1	SUMF2	ILMN_1685371	-0.166032	0.0559316	-2.96849	0.00522464	0.0193943
1905	rs2242549	NDE1	LOC642678	ILMN_1796206	0.179907	0.0606056	2.96848	0.00522469	0.0193943
1906	rs2242549	NDE1	MS4A7	ILMN_2331087	-0.180686	0.0607735	-2.97311	0.00523203	0.0194091
1907	rs2242549	NDE1	CAPN7	ILMN_1685022	0.168506	0.0567917	2.96709	0.00524379	0.0194294
1908	rs2242549	NDE1	UVRAG	ILMN_1761069	-0.175131	0.0590286	-2.96688	0.00524665	0.0194294										Target
1909	rs2242549	NDE1	ZMYM6	ILMN_1657632	-0.199292	0.0671736	-2.96682	0.00524753	0.0194294					-0.062	0.028	-2.2	0.029
1910	rs2242549	NDE1	SDHAP2	ILMN_3248781	0.199283	0.0671811	2.96636	0.00525382	0.0194403
1911	rs2242549	NDE1	CYBASC3	ILMN_2129505	-0.182783	0.0616635	-2.9642	0.00528368	0.0195383
1912	rs2242549	NDE1	MNDA	ILMN_1738992	-0.222665	0.0751445	-2.96316	0.00529798	0.0195787
1913	rs2242549	NDE1	ZCCHC14	ILMN_1743456	0.212657	0.071528	2.97306	0.00530751	0.0196014					-0.1	0.046	-2.1	0.033		Target
1914	rs2242549	NDE1	ZNF652	ILMN_2155322	0.215495	0.0727584	2.96179	0.00531703	0.0196154
1915	rs2242549	NDE1	NUTF2	ILMN_1655046	-0.170328	0.0575097	-2.96172	0.00531805	0.0196154
1916	rs2242549	NDE1	OSBPL1A	ILMN_2405602	-0.194118	0.0651878	-2.97783	0.0053215	0.0196157
1917	rs2242549	NDE1	DYNLRB1	ILMN_1658053	-0.232479	0.0785336	-2.96025	0.00533857	0.0196524
1918	rs2242549	NDE1	AGAP8	ILMN_3242883	0.237137	0.0801101	2.96013	0.00534015	0.0196524
1919	rs2242549	NDE1	KIAA0261	ILMN_1693668	0.164919	0.0557176	2.95991	0.00534332	0.0196524
1920	rs2242549	NDE1	CARS2	ILMN_1765222	-0.18138	0.0612815	-2.95979	0.005345	0.0196524
1921	rs2242549	NDE1	EMR1	ILMN_1780601	-0.204119	0.0689889	-2.95872	0.00535996	0.0196839
1922	rs2242549	NDE1	PMPCA	ILMN_1764239	0.19298	0.0652248	2.95869	0.00536036	0.0196839										Target
1923	rs2242549	NDE1	STX7	ILMN_1792518	-0.193622	0.0654818	-2.95688	0.00538581	0.0197627
1924	rs2242549	NDE1	EMD	ILMN_1801421	0.188928	0.0638987	2.95668	0.0053886	0.0197627
1925	rs2242549	NDE1	PSCDBP	ILMN_1746864	0.186309	0.0630202	2.95634	0.00539337	0.0197677
1926	rs2242549	NDE1	RAB5B	ILMN_1752582	-0.190174	0.0643472	-2.95544	0.00540612	0.0198019
1927	rs2242549	NDE1	RBM16	ILMN_1681675	0.179873	0.060885	2.9543	0.00542224	0.0198484
1928	rs2242549	NDE1	RORA	ILMN_2322498	0.171455	0.058041	2.95403	0.00542605	0.0198498										Target
1929	rs2242549	NDE1	ZNF518B	ILMN_1682449	0.190159	0.0643817	2.95361	0.00543198	0.0198545										Target
1930	rs2242549	NDE1	LILRA5	ILMN_1726545	-0.173451	0.0587279	-2.95346	0.00543417	0.0198545
1931	rs2242549	NDE1	ADRM1	ILMN_2389013	-0.183578	0.0621742	-2.95265	0.00544567	0.0198753
1932	rs2242549	NDE1	CCDC45	ILMN_1686135	0.183695	0.062221	2.9523	0.00545062	0.0198753
1933	rs2242549	NDE1	IER5	ILMN_1721833	-0.167771	0.0568311	-2.9521	0.00545342	0.0198753
1934	rs2242549	NDE1	FAM177A1	ILMN_2287276	0.179606	0.0608437	2.95193	0.00545594	0.0198753
1935	rs2242549	NDE1	LOC651816	ILMN_1729115	-0.165257	0.0559839	-2.95186	0.00545696	0.0198753
1936	rs2242549	NDE1	ZNF326	ILMN_1753950	0.195349	0.0661892	2.95137	0.00546389	0.019888
1937	rs2242549	NDE1	MAPKAP1	ILMN_2268068	-0.232705	0.0784386	-2.96672	0.00547601	0.0199197										Target
1938	rs2242549	NDE1	ZNF467	ILMN_1779015	-0.202279	0.0685702	-2.94996	0.00548403	0.0199363					-0.058	0.029	-2	0.042
1939	rs2242549	NDE1	TRIM41	ILMN_1729495	-0.234457	0.0794887	-2.94956	0.00548983	0.0199449										Target
1940	rs2242549	NDE1	BCYRN1	ILMN_1678757	0.174098	0.0590383	2.94889	0.0054994	0.0199577
1941	rs2242549	NDE1	LOC441131	ILMN_3200414	-0.182049	0.0617361	-2.94883	0.00550023	0.0199577
1942	rs2242549	NDE1	RPS6KA1	ILMN_1715173	-0.187827	0.063701	-2.94857	0.00550406	0.0199592
1943	rs2242549	NDE1	CMTM7	ILMN_1740487	-0.20409	0.0692399	-2.94757	0.00551834	0.0199971					-0.1	0.052	-2	0.05
1944	rs2242549	NDE1	FBXO11	ILMN_2285112	0.183613	0.0622975	2.94736	0.00552141	0.0199971										Target
1945	rs2242549	NDE1	FLJ44342	ILMN_3265237	0.180064	0.0611033	2.94688	0.00552828	0.0200095
1946	rs2242549	NDE1	CCDC120	ILMN_1714710	0.196855	0.0666933	2.95165	0.00553262	0.0200127
1947	rs2242549	NDE1	POMT1	ILMN_1743663	0.252969	0.0858676	2.94603	0.00554057	0.020029
1948	rs2242549	NDE1	HS.545615	ILMN_1881526	0.196166	0.0665041	2.94969	0.00556089	0.0200899
1949	rs2242549	NDE1	SENP5	ILMN_3251634	0.178263	0.0605649	2.94333	0.00557978	0.0201457
1950	rs2242549	NDE1	PTPN1	ILMN_1681591	0.178143	0.060537	2.94272	0.00558874	0.0201655										Target
1951	rs2242549	NDE1	LOC399942	ILMN_1765701	-0.194356	0.0658328	-2.95227	0.00560091	0.0201915
1952	rs2242549	NDE1	HS.485155	ILMN_1854833	-0.215056	0.0731048	-2.94175	0.00560291	0.0201915
1953	rs2242549	NDE1	PDLIM1	ILMN_1788955	-0.161449	0.054888	-2.94142	0.00560761	0.0201959
1954	rs2242549	NDE1	SPI1	ILMN_1696463	-0.218023	0.0741502	-2.94029	0.00562422	0.0202432
1955	rs2242549	NDE1	KLHL2	ILMN_1701837	0.182968	0.0621407	2.94442	0.00563739	0.0202703
1956	rs2242549	NDE1	ACVR1B	ILMN_2243308	0.19242	0.065465	2.93929	0.00563895	0.0202703					-0.067	0.028	-2.4	0.019		Target
1957	rs2242549	NDE1	DCTN3	ILMN_1762281	-0.176086	0.0599122	-2.93906	0.00564224	0.0202703
1958	rs2242549	NDE1	NXT1	ILMN_1760280	-0.173	0.0588857	-2.93789	0.00565945	0.0203196
1959	rs2242549	NDE1	PRMT5	ILMN_2403889	-0.216289	0.0736359	-2.93727	0.00566866	0.02034
1960	rs2242549	NDE1	LOC345645	ILMN_3218538	0.219016	0.0745724	2.93696	0.00567325	0.020344
1961	rs2242549	NDE1	CSNK2B	ILMN_1800461	-0.186266	0.0634627	-2.93505	0.00570156	0.0204329
1962	rs2242549	NDE1	NUDT22	ILMN_1743582	-0.167224	0.0569836	-2.9346	0.00570822	0.0204428
1963	rs2242549	NDE1	TMEM71	ILMN_1674402	-0.182977	0.062356	-2.93439	0.00571139	0.0204428
1964	rs2242549	NDE1	PECI	ILMN_1761131	0.171116	0.0583313	2.93351	0.00572446	0.0204654
1965	rs2242549	NDE1	SLC38A2	ILMN_1651799	0.159283	0.0543008	2.93335	0.0057268	0.0204654
1966	rs2242549	NDE1	USP8	ILMN_1715188	0.189071	0.064473	2.93257	0.00573857	0.0204654										Target
1967	rs2242549	NDE1	TNFRSF25	ILMN_1765109	0.203308	0.0693302	2.93246	0.00574011	0.0204654
1968	rs2242549	NDE1	GMIP	ILMN_1805693	-0.184348	0.0628664	-2.93238	0.00574137	0.0204654
1969	rs2242549	NDE1	PARK7	ILMN_1744713	-0.21689	0.0739729	-2.93202	0.00574667	0.0204654
1970	rs2242549	NDE1	MARCH2	ILMN_2337789	-0.169448	0.0577944	-2.93191	0.00574834	0.0204654
1971	rs2242549	NDE1	LOC653566	ILMN_2408645	0.188048	0.0641405	2.93181	0.0057499	0.0204654
1972	rs2242549	NDE1	MAPKAPK5	ILMN_2322935	0.176168	0.0600924	2.93163	0.00575263	0.0204654
1973	rs2242549	NDE1	SON	ILMN_2247664	0.186508	0.0636196	2.93161	0.00575295	0.0204654
1974	rs2242549	NDE1	ZNF451	ILMN_1706734	0.181781	0.0620382	2.93014	0.00577497	0.0205312
1975	rs2242549	NDE1	PRPF19	ILMN_1769545	0.187388	0.0639624	2.92967	0.00578207	0.0205438
1976	rs2242549	NDE1	ZNF101	ILMN_1695079	0.191803	0.065479	2.92923	0.00578869	0.0205548
1977	rs2242549	NDE1	CAPZB	ILMN_2053921	-0.191185	0.0653125	-2.92723	0.00581878	0.0206442										Target
1978	rs2242549	NDE1	KLHL5	ILMN_1706687	0.185954	0.0635299	2.92703	0.00582191	0.0206442					0.1	0.047	2.2	0.028
1979	rs2242549	NDE1	IFI30	ILMN_1807277	-0.1959	0.0669321	-2.92685	0.00582453	0.0206442
1980	rs2242549	NDE1	CXCR3	ILMN_1797975	0.166191	0.0567999	2.9259	0.00583895	0.0206686
1981	rs2242549	NDE1	LOC100190938	ILMN_3294106	0.206473	0.0705691	2.92582	0.00584017	0.0206686
1982	rs2242549	NDE1	LPCAT3	ILMN_1805225	0.179432	0.0613297	2.9257	0.0058421	0.0206686
1983	rs2242549	NDE1	CANX	ILMN_1762825	-0.202655	0.0692932	-2.9246	0.0058588	0.0207072
1984	rs2242549	NDE1	LOC392437	ILMN_3288717	-0.225157	0.0769901	-2.92449	0.00586049	0.0207072
1985	rs2242549	NDE1	TPK1	ILMN_1804629	-0.177358	0.0605476	-2.92924	0.00586372	0.0207072					-0.076	0.035	-2.2	0.029
1986	rs2242549	NDE1	PEMT	ILMN_1745806	-0.179854	0.0615147	-2.92376	0.00587168	0.0207138
1987	rs2242549	NDE1	OSCAR	ILMN_1741917	-0.198623	0.0679359	-2.92369	0.00587273	0.0207138
1988	rs2242549	NDE1	MAPKAPK3	ILMN_1732452	-0.191109	0.0653721	-2.9234	0.00587716	0.0207169										Target
1989	rs2242549	NDE1	PANK4	ILMN_1743910	0.173281	0.0591829	2.92789	0.00588424	0.0207292
1990	rs2242549	NDE1	SFRS11	ILMN_1657790	0.190306	0.0650149	2.92711	0.00589607	0.0207583
1991	rs2242549	NDE1	PPPDE2	ILMN_1737580	-0.177283	0.060694	-2.92093	0.00591501	0.0208124
1992	rs2242549	NDE1	WDR73	ILMN_1702592	0.193026	0.0660913	2.92059	0.00592019	0.020818
1993	rs2242549	NDE1	HIST2H2AA4	ILMN_3242900	-0.156553	0.0536135	-2.92003	0.00592875	0.0208355
1994	rs2242549	NDE1	PIM3	ILMN_1789781	-0.185682	0.0634883	-2.92467	0.00593344	0.0208378										Target
1995	rs2242549	NDE1	LOC644877	ILMN_3214052	0.220765	0.0756189	2.91945	0.00593785	0.0208378
1996	rs2242549	NDE1	XPO4	ILMN_2088612	0.197105	0.066877	2.94728	0.00594018	0.0208378										Target
1997	rs2242549	NDE1	FAM127A	ILMN_1708143	-0.197911	0.0678015	-2.91898	0.00594505	0.0208423
1998	rs2242549	NDE1	PPDPF	ILMN_1720430	-0.179409	0.0614779	-2.91828	0.00595593	0.0208633
[truncated: 5,001 more rows]

## Sheet: Table S1 b) q-value <0.05
					Finnish Schizophrenia Family Cohort					Finnish Schizophrenia Twin Cohort				GTEx				Hennah & Porteous 2009
Order	Test Variant	Test Gene	Target Gene ID	Target Probe ID	Effect Size	Std. Error	t value	p-value	q-value	Effect Size	Std. Error	t value	p-value	Effect Size	Std. Error	t value	p-value	Replicated	mir-484 Targets
1	rs2242549	NDE1	C9ORF5	ILMN_1788384	0.27849	0.0461728	6.03147	5.69193e-07	0.000472076
2	rs2242549	NDE1	CTSB	ILMN_1696360	-0.341425	0.055717	-6.12785	4.21535e-07	0.000472076
3	rs2242549	NDE1	DBNL	ILMN_2376289	-0.277449	0.0458343	-6.0533	5.31746e-07	0.000472076										Target
4	rs2242549	NDE1	FAM102A	ILMN_2401779	0.293827	0.0452189	6.49788	1.33449e-07	0.000472076										Target
5	rs2242549	NDE1	FAM102A	ILMN_1745112	0.297212	0.0474271	6.26671	2.73594e-07	0.000472076										Target
6	rs2242549	NDE1	FKBP1A	ILMN_1683658	-0.316125	0.0502933	-6.28563	2.57958e-07	0.000472076
7	rs2242549	NDE1	TRAT1	ILMN_1684943	0.288038	0.0468508	6.14799	3.95904e-07	0.000472076										Target
8	rs2242549	NDE1	CSNK1A1	ILMN_2364174	0.308703	0.051661	5.97556	7.4921e-07	0.000483294
9	rs2242549	NDE1	LOC642489	ILMN_1757072	-0.31742	0.0531336	-5.97399	6.80898e-07	0.000483294
10	rs2242549	NDE1	RNF135	ILMN_1700660	-0.299514	0.0508335	-5.89206	8.79134e-07	0.000510394
11	rs2242549	NDE1	LOC100133795	ILMN_3239969	0.302168	0.0523544	5.77158	1.70545e-06	0.000761633
12	rs2242549	NDE1	RAP1GDS1	ILMN_2106167	-0.323621	0.055562	-5.82449	1.45563e-06	0.000761633
13	rs2242549	NDE1	S100A8	ILMN_1729801	-0.267195	0.0469067	-5.6963	1.61909e-06	0.000761633					0.057	0.026	2.2	0.028
14	rs2242549	NDE1	ARSD	ILMN_1684873	-0.288022	0.0509064	-5.65787	2.39745e-06	0.000869921	-0.318828	0.148334	-2.14939	0.0392676						Target
15	rs2242549	NDE1	FNIP1	ILMN_1737343	0.273098	0.0489189	5.58266	2.30773e-06	0.000869921
16	rs2242549	NDE1	JUNB	ILMN_2086077	-0.290384	0.0518646	-5.5989	2.19381e-06	0.000869921
17	rs2242549	NDE1	AGPAT1	ILMN_1679520	-0.255181	0.0469306	-5.43741	3.6288e-06	0.000942957
18	rs2242549	NDE1	C18ORF55	ILMN_1748916	0.288711	0.0529924	5.44815	3.50942e-06	0.000942957
19	rs2242549	NDE1	CDR2	ILMN_1720270	0.290606	0.0535375	5.42809	3.73568e-06	0.000942957
20	rs2242549	NDE1	RAB24	ILMN_2379718	-0.35114	0.0645024	-5.44382	3.55701e-06	0.000942957					-0.09	0.035	-2.6	0.01
21	rs2242549	NDE1	SLC38A10	ILMN_2277419	-0.303059	0.0542813	-5.58313	2.99925e-06	0.000942957
22	rs2242549	NDE1	SLC39A8	ILMN_1695316	0.285344	0.0524904	5.43611	3.6435e-06	0.000942957
23	rs2242549	NDE1	TRIOBP	ILMN_1735788	-0.288839	0.0525167	-5.49995	2.98638e-06	0.000942957									TRIOBP	Target
24	rs2242549	NDE1	PPP1CA	ILMN_1695827	-0.300005	0.0554851	-5.40695	3.98973e-06	0.000965123
25	rs2242549	NDE1	ARPC4	ILMN_1707336	-0.334256	0.0622779	-5.36717	4.51561e-06	0.00104864
26	rs2242549	NDE1	GORASP1	ILMN_1716821	-0.297026	0.0555104	-5.35081	4.75146e-06	0.00106097
27	rs2242549	NDE1	DDX31	ILMN_1781721	0.34325	0.06421	5.34574	5.20518e-06	0.00111924										Target
28	rs2242549	NDE1	ANKRD12	ILMN_1661833	0.270135	0.0512867	5.26716	6.163e-06	0.00124428					-0.071	0.024	-2.9	0.0036		Target
29	rs2242549	NDE1	BTBD11	ILMN_1705066	0.269424	0.0519379	5.18742	7.89461e-06	0.00124428
30	rs2242549	NDE1	CD28	ILMN_1749362	0.31432	0.0597876	5.25727	6.35531e-06	0.00124428
31	rs2242549	NDE1	DBNL	ILMN_1698307	-0.250191	0.0487869	-5.12824	9.48501e-06	0.00124428										Target
32	rs2242549	NDE1	EIF2C2	ILMN_1695719	0.269237	0.0516668	5.21102	7.33688e-06	0.00124428
33	rs2242549	NDE1	GNAI2	ILMN_1775762	-0.284213	0.0541711	-5.24659	6.56965e-06	0.00124428
34	rs2242549	NDE1	GPSM3	ILMN_1662799	-0.284796	0.0551741	-5.16178	8.54814e-06	0.00124428
35	rs2242549	NDE1	HABP4	ILMN_1792384	0.275244	0.0537286	5.12285	9.64453e-06	0.00124428
36	rs2242549	NDE1	HS.522924	ILMN_1849941	0.267297	0.0514151	5.1988	7.6206e-06	0.00124428
37	rs2242549	NDE1	ID2	ILMN_2086095	-0.310139	0.0599104	-5.17671	8.16124e-06	0.00124428
38	rs2242549	NDE1	LOC154761	ILMN_3237627	0.260267	0.0497965	5.22661	6.99023e-06	0.00124428
39	rs2242549	NDE1	LOC402221	ILMN_1811909	-0.334495	0.0643639	-5.19693	7.66494e-06	0.00124428
40	rs2242549	NDE1	NAGLU	ILMN_1694980	-0.265323	0.0506377	-5.23963	6.71321e-06	0.00124428
41	rs2242549	NDE1	PROSC	ILMN_1748908	-0.290967	0.056775	-5.12491	9.58326e-06	0.00124428
42	rs2242549	NDE1	RPS6KA4	ILMN_1756204	-0.300347	0.0584715	-5.13664	9.24111e-06	0.00124428
43	rs2242549	NDE1	SMAD4	ILMN_1741477	0.255905	0.0497147	5.14747	8.93588e-06	0.00124428
44	rs2242549	NDE1	SNAPC1	ILMN_2093389	0.261693	0.0509274	5.13855	9.18664e-06	0.00124428										Target
45	rs2242549	NDE1	ZBTB4	ILMN_1795905	0.268348	0.0521122	5.14942	8.88209e-06	0.00124428										Target
46	rs2242549	NDE1	DPM2	ILMN_1804618	0.262805	0.0511834	5.13458	9.95226e-06	0.0012524										Target
47	rs2242549	NDE1	TLN1	ILMN_1696643	-0.257365	0.0503972	-5.10672	1.01389e-05	0.0012524
48	rs2242549	NDE1	BRD4	ILMN_1736981	0.300353	0.0587844	5.10939	1.1525e-05	0.00139396										Target
49	rs2242549	NDE1	CNOT6L	ILMN_2083833	0.250931	0.0497613	5.04269	1.31856e-05	0.00153102										Target
50	rs2242549	NDE1	HTATIP2	ILMN_1664303	-0.27306	0.0543091	-5.02789	1.29407e-05	0.00153102
51	rs2242549	NDE1	PCK2	ILMN_1671791	-0.259047	0.0519151	-4.98982	1.45566e-05	0.0016252
52	rs2242549	NDE1	TNFRSF10A	ILMN_1721316	0.302778	0.0606373	4.99327	1.44027e-05	0.0016252
53	rs2242549	NDE1	OS9	ILMN_2361807	-0.303995	0.061345	-4.9555	1.61841e-05	0.00167784
54	rs2242549	NDE1	PFN1	ILMN_1712950	-0.287234	0.0577983	-4.9696	1.54948e-05	0.00167784
55	rs2242549	NDE1	SEMA4A	ILMN_1702787	-0.290958	0.0585775	-4.96707	1.56163e-05	0.00167784
56	rs2242549	NDE1	TCF20	ILMN_2368068	0.293675	0.0591957	4.96109	1.59075e-05	0.00167784
57	rs2242549	NDE1	CSNK2A1P	ILMN_1746375	0.296633	0.0599489	4.94809	1.65586e-05	0.00168655
58	rs2242549	NDE1	SSBP4	ILMN_2327346	-0.271645	0.0551493	-4.92562	1.77471e-05	0.00177644
59	rs2242549	NDE1	MED15	ILMN_1706200	0.252893	0.0512855	4.93108	1.8543e-05	0.00178814										Target
60	rs2242549	NDE1	PSME1	ILMN_1806017	-0.274721	0.0560352	-4.90266	1.90492e-05	0.00178814
61	rs2242549	NDE1	S100A9	ILMN_1750974	-0.281076	0.0571573	-4.91759	1.81923e-05	0.00178814
62	rs2242549	NDE1	ZNF275	ILMN_2243553	0.260869	0.0532183	4.90186	1.9096e-05	0.00178814
63	rs2242549	NDE1	GPR162	ILMN_1730816	-0.248998	0.0510367	-4.87881	2.05013e-05	0.00181292										Target
64	rs2242549	NDE1	LOC651309	ILMN_1742431	0.274535	0.0564026	4.86741	2.12335e-05	0.00181292
65	rs2242549	NDE1	MYL12A	ILMN_1675848	-0.279142	0.0573351	-4.8686	2.11558e-05	0.00181292
66	rs2242549	NDE1	RALB	ILMN_1676358	-0.255933	0.0524499	-4.87957	2.04532e-05	0.00181292										Target
67	rs2242549	NDE1	SERPINA1	ILMN_2404154	-0.258603	0.052939	-4.88493	2.01184e-05	0.00181292
68	rs2242549	NDE1	ZUFSP	ILMN_1796119	0.252929	0.0519639	4.8674	2.12343e-05	0.00181292
69	rs2242549	NDE1	CLEC4A	ILMN_2399363	-0.257089	0.0528836	-4.8614	2.16302e-05	0.00181996
70	rs2242549	NDE1	LOC732360	ILMN_3229033	0.25853	0.0532585	4.85424	2.21124e-05	0.00183395
71	rs2242549	NDE1	PPM1M	ILMN_1657810	-0.23636	0.0487418	-4.84923	2.24555e-05	0.00183618
72	rs2242549	NDE1	AP2S1	ILMN_1662426	-0.310062	0.0640197	-4.84323	2.28741e-05	0.00183828
73	rs2242549	NDE1	GRK5	ILMN_2096719	0.257385	0.0531805	4.83983	2.31145e-05	0.00183828
74	rs2242549	NDE1	HN1	ILMN_2384591	-0.341767	0.0709752	-4.8153	2.49252e-05	0.00185521										Target
75	rs2242549	NDE1	NBPF11	ILMN_3251361	0.261805	0.0541159	4.83785	2.46346e-05	0.00185521
76	rs2242549	NDE1	RAD51	ILMN_2363027	0.278405	0.0574692	4.84442	2.41468e-05	0.00185521
77	rs2242549	NDE1	TMED4	ILMN_1804148	0.302871	0.0628516	4.81883	2.46567e-05	0.00185521
78	rs2242549	NDE1	WRN	ILMN_1679881	0.284766	0.0587981	4.84312	2.42424e-05	0.00185521
79	rs2242549	NDE1	HIP1R	ILMN_1757910	0.269833	0.0554816	4.86347	2.58015e-05	0.00186149										Target
80	rs2242549	NDE1	RAB37	ILMN_2255579	-0.26886	0.055947	-4.80561	2.56785e-05	0.00186149
81	rs2242549	NDE1	ZC3H5	ILMN_1689119	0.307532	0.0640435	4.80192	2.59714e-05	0.00186149
82	rs2242549	NDE1	AOAH	ILMN_1709820	-0.25684	0.053894	-4.76565	2.90305e-05	0.00187511
83	rs2242549	NDE1	ARID2	ILMN_1795247	0.282145	0.0592421	4.76257	2.93062e-05	0.00187511
84	rs2242549	NDE1	C18ORF55	ILMN_2182531	0.245886	0.0512785	4.79512	2.65201e-05	0.00187511
85	rs2242549	NDE1	FBXW11	ILMN_2394571	0.241499	0.0504044	4.79124	2.68377e-05	0.00187511										Target
86	rs2242549	NDE1	G6PD	ILMN_1697559	-0.264441	0.0553093	-4.78113	2.76842e-05	0.00187511
87	rs2242549	NDE1	HNRPLL	ILMN_1791575	0.297336	0.062081	4.78949	2.85365e-05	0.00187511
88	rs2242549	NDE1	LOC653853	ILMN_1655864	0.261822	0.0549079	4.76838	2.87882e-05	0.00187511
89	rs2242549	NDE1	RTN3	ILMN_2363065	-0.248367	0.052133	-4.76409	2.91699e-05	0.00187511
90	rs2242549	NDE1	SIGMAR1	ILMN_2398489	-0.260998	0.0541527	-4.81967	2.93913e-05	0.00187511
91	rs2242549	NDE1	TRAPPC9	ILMN_1711368	-0.33073	0.0691743	-4.78111	2.76857e-05	0.00187511					-0.061	0.029	-2.1	0.04		Target
92	rs2242549	NDE1	MAPK3	ILMN_2402341	-0.267563	0.056294	-4.75296	3.0183e-05	0.0018946					-0.076	0.033	-2.3	0.023
93	rs2242549	NDE1	PBX4	ILMN_1700762	0.257398	0.0541757	4.75117	3.03494e-05	0.0018946
94	rs2242549	NDE1	RNF216	ILMN_1729980	0.251422	0.0529596	4.74743	3.06989e-05	0.00189603										Target
95	rs2242549	NDE1	TNFSF12	ILMN_1683700	-0.252357	0.0532048	-4.74312	3.1108e-05	0.00190107
96	rs2242549	NDE1	ECHS1	ILMN_1718132	-0.232291	0.0490513	-4.73568	3.18255e-05	0.00192466
97	rs2242549	NDE1	ECGF1	ILMN_2109708	-0.245794	0.0520048	-4.72638	3.27452e-05	0.00193987
98	rs2242549	NDE1	PLOD3	ILMN_1774836	-0.264941	0.0560236	-4.72909	3.24741e-05	0.00193987
99	rs2242549	NDE1	CAPNS1	ILMN_1655418	-0.275212	0.0584008	-4.71248	3.417e-05	0.00196415
100	rs2242549	NDE1	EML4	ILMN_1718297	0.230917	0.048977	4.7148	3.39278e-05	0.00196415
101	rs2242549	NDE1	PIK3IP1	ILMN_1719986	0.260787	0.0552935	4.71642	3.376e-05	0.00196415
102	rs2242549	NDE1	CEBPA	ILMN_1715715	-0.298472	0.06356	-4.69591	3.59476e-05	0.0020262
103	rs2242549	NDE1	ICA1	ILMN_1694399	0.292954	0.0623818	4.69615	3.59217e-05	0.0020262
104	rs2242549	NDE1	ARRB1	ILMN_1730620	-0.232495	0.0496296	-4.68461	3.72127e-05	0.00207245
105	rs2242549	NDE1	IER2	ILMN_1700584	-0.220098	0.047007	-4.68225	3.74821e-05	0.00207245
106	rs2242549	NDE1	TRIB3	ILMN_1787815	-0.268498	0.0574075	-4.67705	3.80823e-05	0.00208578
107	rs2242549	NDE1	IMPDH1	ILMN_1676515	-0.262913	0.0564399	-4.65828	4.03314e-05	0.00218832
108	rs2242549	NDE1	BIRC3	ILMN_1681644	0.327268	0.0700536	4.67168	4.07895e-05	0.00219139
109	rs2242549	NDE1	PRELID1	ILMN_2179652	-0.253866	0.0545741	-4.65176	4.11429e-05	0.00219139
110	rs2242549	NDE1	ACTB	ILMN_2038777	-0.272761	0.0589287	-4.62865	4.41511e-05	0.00221715
111	rs2242549	NDE1	AP2M1	ILMN_1699598	-0.271479	0.0584699	-4.64306	4.22519e-05	0.00221715
112	rs2242549	NDE1	CAPNS1	ILMN_2393254	-0.291586	0.062925	-4.63388	4.34529e-05	0.00221715
113	rs2242549	NDE1	CFL1	ILMN_1705617	-0.270887	0.0584571	-4.63395	4.34429e-05	0.00221715										Target
114	rs2242549	NDE1	ETFDH	ILMN_1758034	0.251226	0.0542933	4.62721	4.43458e-05	0.00221715
115	rs2242549	NDE1	KDELR2	ILMN_1724293	-0.306114	0.0662419	-4.62115	4.51741e-05	0.00221715	-0.325943	0.14987	-2.17484	0.0371439
116	rs2242549	NDE1	PDXDC1	ILMN_3243705	0.238006	0.0515026	4.62124	4.51619e-05	0.00221715
117	rs2242549	NDE1	SMC4	ILMN_2330861	0.267049	0.0577732	4.62237	4.50062e-05	0.00221715
118	rs2242549	NDE1	SP4	ILMN_2145997	0.251394	0.0543556	4.62499	4.4647e-05	0.00221715
119	rs2242549	NDE1	TANK	ILMN_1715069	0.27351	0.059241	4.61691	4.57625e-05	0.00221715
120	rs2242549	NDE1	TGFBR2	ILMN_2384241	0.24675	0.0534502	4.61644	4.58274e-05	0.00221715
121	rs2242549	NDE1	AKT1	ILMN_2410909	-0.284256	0.0616883	-4.60795	4.70299e-05	0.00221982
122	rs2242549	NDE1	COX19	ILMN_1656656	0.261496	0.056735	4.60908	4.68686e-05	0.00221982
123	rs2242549	NDE1	GOLGA8A	ILMN_1712469	0.237186	0.0515617	4.60005	4.81768e-05	0.00221982
124	rs2242549	NDE1	MSRB2	ILMN_1657977	-0.233421	0.0506498	-4.60853	4.69462e-05	0.00221982
125	rs2242549	NDE1	RAB35	ILMN_1812571	0.266888	0.0580052	4.60109	4.80233e-05	0.00221982					-0.063	0.022	-2.9	0.0044
126	rs2242549	NDE1	TMEM156	ILMN_2095660	0.25918	0.0563255	4.60146	4.79696e-05	0.00221982
127	rs2242549	NDE1	HIVEP1	ILMN_1735548	0.250982	0.0544444	4.60988	4.91679e-05	0.00224765
128	rs2242549	NDE1	FKSG30	ILMN_1814998	-0.312899	0.0682295	-4.58598	5.02872e-05	0.00228086
129	rs2242549	NDE1	ACTB	ILMN_2152131	-0.242165	0.0528938	-4.57832	5.14742e-05	0.00228156
130	rs2242549	NDE1	ACTB	ILMN_1777296	-0.26426	0.0577354	-4.57708	5.16688e-05	0.00228156
131	rs2242549	NDE1	C17ORF68	ILMN_1772296	0.304175	0.0664112	4.58017	5.11852e-05	0.00228156
132	rs2242549	NDE1	C3ORF21	ILMN_1671116	-0.24663	0.0538991	-4.57577	5.18747e-05	0.00228156	-0.283481	0.132135	-2.14538	0.039612
133	rs2242549	NDE1	ARHGEF7	ILMN_1796912	0.235135	0.0516028	4.55662	5.49884e-05	0.00232026
134	rs2242549	NDE1	LOC642780	ILMN_1752798	0.353992	0.0764695	4.62919	5.47752e-05	0.00232026
135	rs2242549	NDE1	LOC728666	ILMN_3300744	-0.27464	0.0603482	-4.55092	5.59518e-05	0.00232026
136	rs2242549	NDE1	MAPK3	ILMN_1667260	-0.256944	0.0564406	-4.55246	5.56891e-05	0.00232026					-0.076	0.033	-2.3	0.023
137	rs2242549	NDE1	MYL6	ILMN_1809013	-0.255962	0.0561618	-4.55757	5.48296e-05	0.00232026
138	rs2242549	NDE1	PPT1	ILMN_1669273	-0.324955	0.0713643	-4.55347	5.55195e-05	0.00232026										Target
139	rs2242549	NDE1	SRM	ILMN_1661337	-0.238621	0.0523895	-4.55475	5.5303e-05	0.00232026										Target
140	rs2242549	NDE1	ZNHIT6	ILMN_3235065	0.247484	0.0542015	4.566	5.34417e-05	0.00232026
141	rs2242549	NDE1	ARPP19	ILMN_1772798	0.242418	0.0533464	4.54423	5.71016e-05	0.00235114
142	rs2242549	NDE1	OPRL1	ILMN_2400922	-0.233483	0.0514253	-4.54024	5.77973e-05	0.00236303										Target
143	rs2242549	NDE1	CBX5	ILMN_1813028	0.226975	0.0500953	4.53087	5.94683e-05	0.00241435										Target
144	rs2242549	NDE1	CITED4	ILMN_1787691	-0.261919	0.0579425	-4.52033	6.14033e-05	0.00243451
145	rs2242549	NDE1	DNAJB6	ILMN_1793770	-0.256736	0.0568509	-4.51595	6.22249e-05	0.00243451
146	rs2242549	NDE1	ENTPD4	ILMN_1806304	0.257578	0.0571187	4.50953	6.3451e-05	0.00243451
147	rs2242549	NDE1	EPHA4	ILMN_1672022	0.249595	0.0551665	4.5244	6.6862e-05	0.00243451
148	rs2242549	NDE1	FCGRT	ILMN_1705302	-0.234318	0.0521734	-4.49113	6.70935e-05	0.00243451					-0.057	0.025	-2.2	0.026
149	rs2242549	NDE1	GAA	ILMN_1765801	-0.245158	0.0544513	-4.50233	6.48532e-05	0.00243451
150	rs2242549	NDE1	GRAMD4	ILMN_1723706	-0.260077	0.0575082	-4.52243	6.10125e-05	0.00243451
151	rs2242549	NDE1	LOC653103	ILMN_1746706	0.28403	0.0629649	4.51093	6.31813e-05	0.00243451
152	rs2242549	NDE1	LOC727759	ILMN_1805187	0.29057	0.0638009	4.55433	6.11589e-05	0.00243451
153	rs2242549	NDE1	LOC728153	ILMN_1771048	0.270002	0.0600131	4.49906	6.54997e-05	0.00243451
154	rs2242549	NDE1	MAP3K11	ILMN_1651788	-0.287016	0.0636222	-4.51126	6.31183e-05	0.00243451										Target
155	rs2242549	NDE1	NAP1L4	ILMN_1804327	0.257623	0.0571722	4.50609	6.41162e-05	0.00243451
156	rs2242549	NDE1	NUCB1	ILMN_1722634	-0.261293	0.0579576	-4.50834	6.36807e-05	0.00243451										Target
157	rs2242549	NDE1	PARVG	ILMN_1695851	-0.270161	0.0600142	-4.50161	6.49935e-05	0.00243451										Target
158	rs2242549	NDE1	S100A4	ILMN_1684306	-0.307272	0.0684128	-4.49144	6.70302e-05	0.00243451
159	rs2242549	NDE1	STUB1	ILMN_2157421	-0.253976	0.0565312	-4.49266	6.67826e-05	0.00243451
160	rs2242549	NDE1	ZNF503	ILMN_1787265	-0.241306	0.0536496	-4.49782	6.57457e-05	0.00243451
161	rs2242549	NDE1	AGXT2L2	ILMN_1686370	-0.296156	0.0655803	-4.51593	6.85694e-05	0.00244227
162	rs2242549	NDE1	DKFZP686I15217	ILMN_2138622	-0.191244	0.0421576	-4.5364	6.79829e-05	0.00244227
163	rs2242549	NDE1	NFX1	ILMN_1698402	0.237245	0.0527247	4.4997	6.85192e-05	0.00244227										Target
164	rs2242549	NDE1	HRB	ILMN_1792497	0.249598	0.0557294	4.47876	6.96595e-05	0.00245165
165	rs2242549	NDE1	HS.324250	ILMN_1836469	0.232744	0.0519887	4.47682	7.00699e-05	0.00245165
166	rs2242549	NDE1	LOC100130550	ILMN_3267670	0.255261	0.0570202	4.47668	7.00997e-05	0.00245165
167	rs2242549	NDE1	PRCP	ILMN_1769091	-0.274863	0.0614458	-4.47327	7.08284e-05	0.00245401					-0.075	0.029	-2.6	0.011
168	rs2242549	NDE1	SH3BP1	ILMN_1692539	-0.260397	0.058223	-4.47241	7.10125e-05	0.00245401
169	rs2242549	NDE1	RNF125	ILMN_1747192	0.249543	0.0558298	4.46971	7.15958e-05	0.00245952										Target
170	rs2242549	NDE1	RAB24	ILMN_1677843	-0.296403	0.0663688	-4.46599	7.24073e-05	0.00247277					-0.09	0.035	-2.6	0.01
171	rs2242549	NDE1	HS.538259	ILMN_1838313	0.249296	0.0558744	4.46172	7.33504e-05	0.00249033
172	rs2242549	NDE1	AIF1	ILMN_1792473	-0.257518	0.0579619	-4.44288	7.76559e-05	0.00259122
173	rs2242549	NDE1	AP2S1	ILMN_1809957	-0.235852	0.0530563	-4.44531	7.70866e-05	0.00259122
174	rs2242549	NDE1	C2ORF56	ILMN_1722186	0.247352	0.0556756	4.44273	7.76907e-05	0.00259122
175	rs2242549	NDE1	CD300LF	ILMN_2112357	-0.237657	0.0535147	-4.44096	7.81073e-05	0.00259122
176	rs2242549	NDE1	TAF2	ILMN_1694888	0.250884	0.0565327	4.43786	7.88441e-05	0.0026008
177	rs2242549	NDE1	RAB37	ILMN_2243912	-0.22598	0.0510152	-4.42966	8.0823e-05	0.00265101
178	rs2242549	NDE1	AGTRAP	ILMN_1802458	-0.244249	0.0552288	-4.42248	8.25968e-05	0.00267892
179	rs2242549	NDE1	FYN	ILMN_1686555	0.228455	0.0516522	4.42294	8.24826e-05	0.00267892
180	rs2242549	NDE1	ALDH3B1	ILMN_1728662	-0.248041	0.0561933	-4.41406	8.47257e-05	0.00270268
181	rs2242549	NDE1	ITFG3	ILMN_1810055	-0.284317	0.064394	-4.41527	8.44167e-05	0.00270268										Target
182	rs2242549	NDE1	SNORA61	ILMN_3245458	0.268127	0.060742	4.41419	8.46934e-05	0.00270268
183	rs2242549	NDE1	AKT1	ILMN_2388507	-0.237491	0.0539761	-4.39993	8.84216e-05	0.00277483
184	rs2242549	NDE1	LOC653888	ILMN_1804530	-0.231222	0.0525116	-4.40325	8.75395e-05	0.00277483
185	rs2242549	NDE1	TMEM219	ILMN_1737644	-0.24455	0.0555725	-4.40055	8.82549e-05	0.00277483
186	rs2242549	NDE1	PNPO	ILMN_1684289	-0.241585	0.0545751	-4.42664	8.93959e-05	0.00279033
187	rs2242549	NDE1	TMEM147	ILMN_1803624	-0.315876	0.0720523	-4.38397	9.27835e-05	0.00288058
188	rs2242549	NDE1	ORAOV1	ILMN_1762549	0.243203	0.0555898	4.37496	9.53422e-05	0.00292869										Target
189	rs2242549	NDE1	UBAC1	ILMN_1807044	-0.24309	0.0555488	-4.37616	9.49977e-05	0.00292869
190	rs2242549	NDE1	ATPAF1	ILMN_1790603	-0.249689	0.0572939	-4.35804	0.000100328	0.00294412
191	rs2242549	NDE1	CEP27	ILMN_1738482	0.258658	0.0594045	4.35418	0.000101501	0.00294412
192	rs2242549	NDE1	ECGF1	ILMN_1690939	-0.250266	0.0574928	-4.353	0.000101865	0.00294412
193	rs2242549	NDE1	FN3KRP	ILMN_1652333	0.254433	0.058479	4.35085	0.000102526	0.00294412
194	rs2242549	NDE1	GNB2	ILMN_1658928	-0.249114	0.0572743	-4.3495	0.000102944	0.00294412					-0.058	0.029	-2	0.049
195	rs2242549	NDE1	HCFC1R1	ILMN_1757877	-0.254532	0.0584054	-4.35802	0.000100334	0.00294412
196	rs2242549	NDE1	IP6K1	ILMN_3187328	0.248079	0.0568973	4.36012	9.97028e-05	0.00294412
197	rs2242549	NDE1	LOC730995	ILMN_1654313	0.238321	0.0547817	4.35038	0.000102671	0.00294412
198	rs2242549	NDE1	NRD1	ILMN_1800897	-0.267062	0.0612602	-4.35948	9.98953e-05	0.00294412
199	rs2242549	NDE1	PDE3B	ILMN_2131381	0.226355	0.0518117	4.36881	9.7126e-05	0.00294412					-0.074	0.034	-2.2	0.031
200	rs2242549	NDE1	RAB37	ILMN_1796136	-0.220266	0.0505874	-4.35417	0.000101506	0.00294412
201	rs2242549	NDE1	RBCK1	ILMN_2406313	-0.272628	0.0626385	-4.35241	0.000102045	0.00294412
202	rs2242549	NDE1	SFMBT1	ILMN_2391750	0.251173	0.0574151	4.37469	9.96489e-05	0.00294412
203	rs2242549	NDE1	TPP1	ILMN_1729234	-0.237289	0.0544842	-4.35519	0.000101195	0.00294412
204	rs2242549	NDE1	FAM21A	ILMN_2191313	0.262232	0.060116	4.3621	0.000103466	0.00294454
205	rs2242549	NDE1	PRDX6	ILMN_1803180	-0.228464	0.0526168	-4.34204	0.000105281	0.00296463
206	rs2242549	NDE1	RBM23	ILMN_1780756	0.232767	0.053656	4.33813	0.000106527	0.00296463
207	rs2242549	NDE1	RFTN1	ILMN_1800787	0.221227	0.0509948	4.33822	0.000106499	0.00296463
208	rs2242549	NDE1	RPA1	ILMN_2049642	-0.253129	0.058358	-4.33752	0.000106725	0.00296463
209	rs2242549	NDE1	YWHAE	ILMN_2252136	-0.269316	0.0620853	-4.33784	0.000106619	0.00296463
210	rs2242549	NDE1	MLL3	ILMN_2408877	0.239827	0.0551413	4.34931	0.00010749	0.00297166
211	rs2242549	NDE1	TBCB	ILMN_1790953	-0.246401	0.056863	-4.33324	0.000108108	0.00297458
212	rs2242549	NDE1	CD6	ILMN_1746565	0.261273	0.0603464	4.32956	0.000109311	0.00297944
213	rs2242549	NDE1	ZNHIT6	ILMN_1668540	0.225464	0.0520616	4.33072	0.000108929	0.00297944
214	rs2242549	NDE1	RTN1	ILMN_1756928	-0.225196	0.0511209	-4.40518	0.000110835	0.00300686
215	rs2242549	NDE1	DCLRE1C	ILMN_2321931	0.254359	0.0588953	4.31883	0.000112894	0.00304848
216	rs2242549	NDE1	RGS19	ILMN_1677085	-0.243811	0.0564971	-4.31545	0.000114047	0.00306244
217	rs2242549	NDE1	SKI	ILMN_1710598	0.245207	0.056653	4.32822	0.000114466	0.00306244
218	rs2242549	NDE1	IL13RA1	ILMN_1768505	-0.238016	0.0551933	-4.31241	0.000115093	0.00306419										Target
219	rs2242549	NDE1	SLC39A11	ILMN_1742705	-0.253737	0.0584676	-4.33979	0.000115587	0.00306419
220	rs2242549	NDE1	FKBP1A	ILMN_2333367	-0.30747	0.0713948	-4.30662	0.000117114	0.0030687
221	rs2242549	NDE1	IP6K1	ILMN_2392286	0.239569	0.0556365	4.30597	0.000117343	0.0030687
222	rs2242549	NDE1	PAK1	ILMN_1767365	-0.227355	0.0527881	-4.30694	0.000117002	0.0030687
223	rs2242549	NDE1	SFMBT2	ILMN_1660125	0.265536	0.061716	4.30255	0.000118552	0.00308641										Target
224	rs2242549	NDE1	ABTB1	ILMN_2367165	-0.22712	0.0528521	-4.29727	0.000120448	0.00312178
225	rs2242549	NDE1	ATG16L2	ILMN_1664644	-0.254869	0.059351	-4.29427	0.000121539	0.00312218										Target
226	rs2242549	NDE1	SRFBP1	ILMN_1721024	0.274217	0.0636394	4.30891	0.00012124	0.00312218
227	rs2242549	NDE1	MLL3	ILMN_1725300	0.273444	0.063585	4.30044	0.000124335	0.00317993
228	rs2242549	NDE1	RAB4B	ILMN_1803136	-0.224217	0.0523745	-4.28103	0.000126462	0.00322015										Target
229	rs2242549	NDE1	NDRG3	ILMN_1738229	-0.241952	0.0565775	-4.27647	0.000128204	0.00325025
230	rs2242549	NDE1	LONP1	ILMN_1766125	0.250454	0.0585895	4.27472	0.000128879	0.00325315					-0.053	0.025	-2.1	0.036
231	rs2242549	NDE1	MOSC1	ILMN_1799106	-0.233673	0.0545119	-4.28665	0.000129542	0.00325573
232	rs2242549	NDE1	SAPS3	ILMN_1732725	0.225607	0.0529148	4.26359	0.00013325	0.00332663
233	rs2242549	NDE1	SFRS15	ILMN_1659874	0.215851	0.0506343	4.26295	0.000133509	0.00332663
234	rs2242549	NDE1	HS.534437	ILMN_1821270	0.280775	0.0654683	4.28872	0.000134372	0.00333383
235	rs2242549	NDE1	SERBP1	ILMN_1773968	0.246193	0.0578033	4.25916	0.000135033	0.00333597
236	rs2242549	NDE1	C17ORF63	ILMN_1812441	0.247358	0.0582379	4.24737	0.000139883	0.00337874
237	rs2242549	NDE1	CNPY3	ILMN_1812967	-0.224942	0.0529147	-4.25103	0.000138359	0.00337874					-0.07	0.035	-2	0.044
238	rs2242549	NDE1	LOC651143	ILMN_1690063	-0.247281	0.0582283	-4.24674	0.000140146	0.00337874
239	rs2242549	NDE1	LOC730092	ILMN_1910120	0.265772	0.0625622	4.24813	0.000139567	0.00337874
240	rs2242549	NDE1	TMEM218	ILMN_2395856	-0.229225	0.05381	-4.2599	0.000140256	0.00337874
241	rs2242549	NDE1	TYMP	ILMN_3297126	-0.236009	0.0555592	-4.24787	0.000139673	0.00337874
242	rs2242549	NDE1	MGC15763	ILMN_1764770	0.280356	0.0661262	4.2397	0.000143131	0.00341962
243	rs2242549	NDE1	ZWILCH	ILMN_2374633	0.240999	0.056826	4.24099	0.000142579	0.00341962
244	rs2242549	NDE1	CHP	ILMN_1779401	-0.22129	0.0522255	-4.23721	0.000144202	0.00343109
245	rs2242549	NDE1	IP6K1	ILMN_1700231	0.236866	0.0559205	4.23576	0.000144828	0.00343192
246	rs2242549	NDE1	SHKBP1	ILMN_1765493	-0.233529	0.0551731	-4.23266	0.000146179	0.00344985					-0.065	0.03	-2.2	0.032
247	rs2242549	NDE1	WDR20	ILMN_1707199	0.247785	0.0586248	4.22662	0.000148842	0.00349848
248	rs2242549	NDE1	WDR33	ILMN_1745852	0.249062	0.0587665	4.23816	0.000149596	0.00350202
249	rs2242549	NDE1	THOC7	ILMN_1805028	-0.271954	0.0643964	-4.22312	0.000150405	0.00350682
250	rs2242549	NDE1	MCM6	ILMN_1798654	0.242849	0.0576033	4.21588	0.000153698	0.00353642										Target
251	rs2242549	NDE1	PSME2	ILMN_1786612	-0.245833	0.0583215	-4.21514	0.000154038	0.00353642
252	rs2242549	NDE1	SERPINA1	ILMN_2338452	-0.275	0.0651989	-4.21786	0.000152788	0.00353642
253	rs2242549	NDE1	TBXAS1	ILMN_2282641	-0.232485	0.0551569	-4.21498	0.000154111	0.00353642					-0.058	0.029	-2	0.042
254	rs2242549	NDE1	TGFBR2	ILMN_1726245	0.240089	0.0569881	4.21296	0.000155042	0.00354377
255	rs2242549	NDE1	CDK2AP1	ILMN_3245559	-0.257192	0.0611106	-4.20863	0.000157061	0.00357584
256	rs2242549	NDE1	HS.572649	ILMN_1822307	0.244516	0.0581318	4.20624	0.000158186	0.00358739
257	rs2242549	NDE1	CYB5R4	ILMN_1688158	-0.274732	0.065345	-4.20434	0.000159087	0.00359354
258	rs2242549	NDE1	ZNF524	ILMN_1810147	-0.212501	0.0505585	-4.20306	0.000159695	0.00359354					-0.067	0.031	-2.2	0.03
259	rs2242549	NDE1	DCAKD	ILMN_1811648	-0.223692	0.0533636	-4.19184	0.000165132	0.00361894										Target
260	rs2242549	NDE1	FAM89B	ILMN_1804117	-0.220691	0.0525922	-4.19626	0.000162967	0.00361894										Target
261	rs2242549	NDE1	ITGB2	ILMN_1654396	-0.259533	0.0619527	-4.18921	0.000166434	0.00361894
262	rs2242549	NDE1	LAT2	ILMN_1803560	-0.227244	0.0542402	-4.18959	0.000166247	0.00361894					-0.11	0.033	-3.2	0.0016
263	rs2242549	NDE1	LSM4	ILMN_1788099	-0.257281	0.0612824	-4.19829	0.000161987	0.00361894
264	rs2242549	NDE1	OAF	ILMN_1668345	-0.239356	0.0570714	-4.19398	0.000164082	0.00361894
265	rs2242549	NDE1	PTPN6	ILMN_1738675	-0.247899	0.0591683	-4.18973	0.000166176	0.00361894
266	rs2242549	NDE1	RBM23	ILMN_2363106	0.213853	0.0510135	4.1921	0.000165006	0.00361894
267	rs2242549	NDE1	S100A4	ILMN_1688780	-0.259503	0.06194	-4.18959	0.000166246	0.00361894
268	rs2242549	NDE1	PRKAG2	ILMN_2387919	0.22586	0.0539368	4.18749	0.000167287	0.00362391
269	rs2242549	NDE1	ARID2	ILMN_2182335	0.265736	0.0624673	4.254	0.0001707	0.00367384
270	rs2242549	NDE1	GHDC	ILMN_1746378	-0.242355	0.0579835	-4.17973	0.000171206	0.00367384
271	rs2242549	NDE1	NDFIP1	ILMN_1751452	0.227425	0.0544188	4.17917	0.00017149	0.00367384
272	rs2242549	NDE1	ARPP19	ILMN_2059505	0.224187	0.0536976	4.17499	0.000173639	0.0037062
273	rs2242549	NDE1	ZNF721	ILMN_1805271	0.219849	0.0526825	4.17309	0.000174627	0.00371363
274	rs2242549	NDE1	LOC283922	ILMN_3199507	0.241433	0.0575641	4.19416	0.000177386	0.0037313
275	rs2242549	NDE1	MTERFD1	ILMN_1782504	0.253975	0.0609274	4.16848	0.000177038	0.0037313
276	rs2242549	NDE1	ZHX2	ILMN_1792951	0.222428	0.053354	4.16891	0.000176815	0.0037313
277	rs2242549	NDE1	ANKRA2	ILMN_1687351	0.254999	0.0612092	4.16602	0.000178341	0.00373351
278	rs2242549	NDE1	LOC440280	ILMN_1799069	0.21579	0.0518078	4.1652	0.000178777	0.00373351
279	rs2242549	NDE1	SSBP3	ILMN_1814165	-0.25304	0.0606473	-4.17232	0.000181771	0.00378243
280	rs2242549	NDE1	ING2	ILMN_1671265	-0.254555	0.0612158	-4.15831	0.000182482	0.00378366
281	rs2242549	NDE1	MLL3	ILMN_1736165	0.256235	0.0614617	4.16902	0.000183552	0.0037923
282	rs2242549	NDE1	AP2M1	ILMN_2402798	-0.263087	0.063321	-4.15481	0.000184392	0.00379408
283	rs2242549	NDE1	G6PD	ILMN_2347949	-0.241761	0.0582022	-4.15381	0.000184945	0.00379408
284	rs2242549	NDE1	ODF2	ILMN_1730698	-0.256972	0.0617191	-4.16358	0.000186527	0.00381306
285	rs2242549	NDE1	SIGLEC10	ILMN_1655549	-0.25063	0.0604105	-4.14878	0.000187732	0.00382423	-0.354409	0.170185	-2.0825	0.0453746
286	rs2242549	NDE1	AKR1A1	ILMN_1728047	-0.220117	0.0532386	-4.13455	0.000195848	0.0038413
287	rs2242549	NDE1	ANO6	ILMN_1674941	-0.232822	0.0561714	-4.14485	0.000189937	0.0038413
288	rs2242549	NDE1	AP1S2	ILMN_2120273	-0.243019	0.0587321	-4.13775	0.000193993	0.0038413
289	rs2242549	NDE1	DRAP1	ILMN_2112301	-0.226997	0.0548291	-4.14008	0.000192653	0.0038413
290	rs2242549	NDE1	HACL1	ILMN_1723414	0.262237	0.0633598	4.13885	0.000193359	0.0038413
291	rs2242549	NDE1	LIPA	ILMN_1718063	-0.307642	0.0743609	-4.13715	0.000194339	0.0038413
292	rs2242549	NDE1	P2RY10	ILMN_1784774	0.2323	0.0560742	4.14272	0.000191145	0.0038413
293	rs2242549	NDE1	RANGAP1	ILMN_1662198	0.228004	0.0550521	4.1416	0.000191783	0.0038413
294	rs2242549	NDE1	RSPRY1	ILMN_1763694	0.282681	0.0683047	4.13853	0.000193545	0.0038413
295	rs2242549	NDE1	TGIF2	ILMN_1709044	0.246047	0.0594968	4.13547	0.000195308	0.0038413
296	rs2242549	NDE1	TUBA1C	ILMN_1742167	-0.322407	0.0779449	-4.13634	0.000194804	0.0038413
297	rs2242549	NDE1	ING2	ILMN_2085722	-0.253131	0.0612634	-4.13185	0.000197425	0.0038545	-0.274241	0.133843	-2.04897	0.0487393
298	rs2242549	NDE1	PRCP	ILMN_2367215	-0.263084	0.0636833	-4.13112	0.000197849	0.0038545					-0.075	0.029	-2.6	0.011
299	rs2242549	NDE1	UBE2B	ILMN_1663099	0.307179	0.0742618	4.13643	0.000202073	0.00392362
300	rs2242549	NDE1	LOC374395	ILMN_1733757	-0.237094	0.0575855	-4.11726	0.000206167	0.00398977
301	rs2242549	NDE1	CTSZ	ILMN_1666269	-0.235895	0.0573589	-4.11261	0.000209028	0.0040317
302	rs2242549	NDE1	PRR13	ILMN_2344204	-0.234332	0.0570018	-4.11095	0.00021006	0.00403819
303	rs2242549	NDE1	CTNNBIP1	ILMN_1688103	-0.254894	0.0620981	-4.1047	0.00021399	0.00405596
304	rs2242549	NDE1	FBXW7	ILMN_1668634	0.26144	0.0636554	4.10712	0.000212461	0.00405596
305	rs2242549	NDE1	FLJ40722	ILMN_1778202	0.228178	0.055604	4.10363	0.000214671	0.00405596
306	rs2242549	NDE1	LOC650020	ILMN_1758743	0.270578	0.0650205	4.16143	0.000212296	0.00405596
307	rs2242549	NDE1	SYK	ILMN_2059549	-0.244221	0.0595249	-4.10284	0.000215176	0.00405596										Target
308	rs2242549	NDE1	WWOX	ILMN_2415776	0.270517	0.0657321	4.11546	0.000214941	0.00405596					0.081	0.037	2.2	0.031
309	rs2242549	NDE1	LAT2	ILMN_2326953	-0.219696	0.0536002	-4.09879	0.000217776	0.00406669					-0.11	0.033	-3.2	0.0016
310	rs2242549	NDE1	SH3BGRL	ILMN_1702835	-0.243909	0.0595091	-4.09868	0.000217847	0.00406669
311	rs2242549	NDE1	TADA3	ILMN_1674866	-0.215639	0.0525891	-4.10044	0.000216711	0.00406669
312	rs2242549	NDE1	GNL3	ILMN_2324056	0.226208	0.0552309	4.09567	0.000219799	0.00408998
313	rs2242549	NDE1	ERCC1	ILMN_2377496	-0.229521	0.0561322	-4.08894	0.000224227	0.0041028
314	rs2242549	NDE1	LOC652616	ILMN_1652680	-0.264499	0.0646703	-4.08997	0.000223544	0.0041028
315	rs2242549	NDE1	LOC729799	ILMN_3226276	0.237103	0.0574414	4.12774	0.000224201	0.0041028
316	rs2242549	NDE1	PRAM1	ILMN_1711493	-0.256604	0.0627671	-4.08819	0.000224728	0.0041028
317	rs2242549	NDE1	TOMM70A	ILMN_1746426	0.247039	0.0603756	4.09171	0.000222393	0.0041028
318	rs2242549	NDE1	UQCRC1	ILMN_1671191	-0.258174	0.0630838	-4.09256	0.000221833	0.0041028
319	rs2242549	NDE1	G3BP2	ILMN_1720422	0.235333	0.0575848	4.08672	0.000225703	0.00410768
320	rs2242549	NDE1	CALML4	ILMN_1757210	-0.223586	0.0545811	-4.0964	0.000227329	0.00412435
321	rs2242549	NDE1	KIAA0513	ILMN_1693233	-0.252063	0.0617657	-4.08095	0.000229593	0.0041459					0.066	0.033	2	0.044		Target
322	rs2242549	NDE1	MALT1	ILMN_1730986	0.214257	0.0523536	4.0925	0.000229945	0.0041459
323	rs2242549	NDE1	CCDC90A	ILMN_1761961	-0.204457	0.0501465	-4.0772	0.000232157	0.00414714
324	rs2242549	NDE1	CWF19L1	ILMN_1651886	0.251162	0.0615981	4.07743	0.000232	0.00414714
325	rs2242549	NDE1	ITM2B	ILMN_1751708	-0.259372	0.0636152	-4.0772	0.000232156	0.00414714
326	rs2242549	NDE1	LOC400446	ILMN_3287996	0.245052	0.0601199	4.07606	0.000232944	0.00414843
327	rs2242549	NDE1	UBE3A	ILMN_2391141	0.237116	0.0582217	4.07263	0.000235318	0.0041779
328	rs2242549	NDE1	CYBA	ILMN_1744604	-0.251535	0.0617845	-4.07117	0.00023634	0.00418325
329	rs2242549	NDE1	SDHAP3	ILMN_2148679	0.20726	0.0509686	4.06643	0.000239677	0.00422942
330	rs2242549	NDE1	LGALS9	ILMN_1715760	-0.219124	0.0539343	-4.0628	0.000242263	0.00425346
331	rs2242549	NDE1	LOC645466	ILMN_1712204	0.225034	0.05529	4.07007	0.000245599	0.00425346
332	rs2242549	NDE1	PPHLN1	ILMN_1791093	0.249717	0.0615288	4.05853	0.00024534	0.00425346
333	rs2242549	NDE1	PPP2R4	ILMN_1729123	-0.253669	0.0625201	-4.05739	0.000246168	0.00425346										Target
334	rs2242549	NDE1	TMEM154	ILMN_1683494	-0.215816	0.0531571	-4.05997	0.000244301	0.00425346
335	rs2242549	NDE1	TYMP	ILMN_3223126	-0.22332	0.0549738	-4.0623	0.000242619	0.00425346
336	rs2242549	NDE1	ZNF346	ILMN_1732554	0.259444	0.0637169	4.07183	0.000244333	0.00425346
337	rs2242549	NDE1	BCAP31	ILMN_1812403	-0.291508	0.0720095	-4.04819	0.000252953	0.00433202
338	rs2242549	NDE1	CTDP1	ILMN_2407589	0.202626	0.050036	4.0496	0.0002519	0.00433202
339	rs2242549	NDE1	TMEM191A	ILMN_3228529	0.273822	0.0676362	4.04845	0.000252759	0.00433202
340	rs2242549	NDE1	NDUFAF3	ILMN_2354515	-0.229585	0.0567371	-4.04647	0.000254243	0.00434131
341	rs2242549	NDE1	LOC100131541	ILMN_3205910	0.233856	0.0578565	4.04201	0.000257616	0.004386
342	rs2242549	NDE1	ID2	ILMN_1793990	-0.219715	0.054373	-4.04089	0.000258468	0.00438764
343	rs2242549	NDE1	CNPY3	ILMN_1669674	-0.259608	0.064289	-4.03813	0.000260576	0.00441053					-0.07	0.035	-2	0.044
344	rs2242549	NDE1	LOC100132901	ILMN_3236346	0.213148	0.0526688	4.04694	0.000262821	0.00443559
345	rs2242549	NDE1	RENBP	ILMN_1780057	-0.204947	0.0508364	-4.03151	0.000265722	0.00447156					-0.14	0.043	-3.4	0.00086
346	rs2242549	NDE1	RNF167	ILMN_1794726	-0.244495	0.0606744	-4.02962	0.000267204	0.0044835
347	rs2242549	NDE1	CRK	ILMN_1803302	0.200748	0.049884	4.02429	0.000271441	0.00451215										Target
348	rs2242549	NDE1	FAM153B	ILMN_2205470	0.267618	0.0665125	4.02357	0.00027202	0.00451215										Target
349	rs2242549	NDE1	GTDC1	ILMN_1762167	-0.23425	0.0582143	-4.02393	0.000271728	0.00451215										Target
350	rs2242549	NDE1	SLC7A1	ILMN_1683859	0.232793	0.0576623	4.03719	0.000270437	0.00451215										Target
351	rs2242549	NDE1	LRP3	ILMN_2127605	-0.243654	0.0604137	-4.03309	0.000273695	0.00451413	-0.268916	0.116543	-2.30745	0.0276505
352	rs2242549	NDE1	P2RY11	ILMN_1752226	0.213231	0.0530211	4.02162	0.000273583	0.00451413
353	rs2242549	NDE1	MS4A7	ILMN_2331082	-0.231018	0.0575223	-4.01616	0.000278025	0.00455964
354	rs2242549	NDE1	YARS	ILMN_1766010	0.213072	0.0530508	4.01638	0.000277841	0.00455964
355	rs2242549	NDE1	ARPC4	ILMN_2393763	-0.260144	0.0648472	-4.01165	0.000281746	0.00456993
356	rs2242549	NDE1	BRD9	ILMN_1651405	0.240059	0.0598308	4.0123	0.000281207	0.00456993										Target
357	rs2242549	NDE1	CSRP1	ILMN_1811921	-0.233717	0.0582794	-4.01029	0.000282873	0.00456993										Target
358	rs2242549	NDE1	CTDSP1	ILMN_1728163	-0.244858	0.0610349	-4.01178	0.000281635	0.00456993
359	rs2242549	NDE1	HLA-DRA	ILMN_2157441	-0.287412	0.0716795	-4.00969	0.000283375	0.00456993
360	rs2242549	NDE1	LRRC28	ILMN_1794968	-0.245292	0.0611489	-4.0114	0.000281952	0.00456993
361	rs2242549	NDE1	ASGR2	ILMN_2342638	-0.226621	0.0565931	-4.00439	0.000287834	0.00458842
362	rs2242549	NDE1	C9ORF156	ILMN_1700028	0.26314	0.0657497	4.00215	0.000289739	0.00458842
363	rs2242549	NDE1	CCPG1	ILMN_1794190	-0.250106	0.0620871	-4.02831	0.000287628	0.00458842
364	rs2242549	NDE1	LOC643384	ILMN_3219806	-0.238173	0.0595876	-3.99703	0.000294133	0.00458842
365	rs2242549	NDE1	LRIG1	ILMN_1707342	0.222106	0.0555731	3.99664	0.00029447	0.00458842
366	rs2242549	NDE1	OBFC1	ILMN_1789186	-0.249305	0.0623286	-3.99985	0.000291708	0.00458842
367	rs2242549	NDE1	OPN3	ILMN_1716988	-0.257791	0.0642807	-4.01039	0.000292474	0.00458842
368	rs2242549	NDE1	PHC3	ILMN_1792353	0.218783	0.0545859	4.00804	0.000294489	0.00458842
369	rs2242549	NDE1	PQLC3	ILMN_1814213	-0.268486	0.0671842	-3.99627	0.000294796	0.00458842
370	rs2242549	NDE1	RNF4	ILMN_1687941	0.2291	0.0572573	4.00124	0.000290515	0.00458842
371	rs2242549	NDE1	SFRS14	ILMN_1689007	0.273901	0.0682932	4.01066	0.000292245	0.00458842
372	rs2242549	NDE1	TEX10	ILMN_1653529	0.264382	0.0660865	4.00054	0.000291108	0.00458842
373	rs2242549	NDE1	UBE2D2	ILMN_1677756	0.232477	0.0581639	3.99693	0.000294225	0.00458842
374	rs2242549	NDE1	ATOX1	ILMN_1670609	-0.210397	0.0526811	-3.99379	0.000296955	0.00459813
375	rs2242549	NDE1	SLC16A5	ILMN_1755649	-0.231145	0.0578768	-3.99373	0.000297004	0.00459813
376	rs2242549	NDE1	CBARA1	ILMN_1807540	-0.229996	0.0576574	-3.989	0.000301163	0.00462458
377	rs2242549	NDE1	FKBP1A	ILMN_1683969	-0.305208	0.0765455	-3.98728	0.000302695	0.00462458
378	rs2242549	NDE1	LOC644162	ILMN_1691402	0.22322	0.0559467	3.98986	0.000300407	0.00462458
379	rs2242549	NDE1	PAK2	ILMN_1676385	0.222617	0.0558225	3.98795	0.000302097	0.00462458
380	rs2242549	NDE1	SARS	ILMN_1786972	0.232146	0.0581725	3.99064	0.000299717	0.00462458					0.071	0.034	2.1	0.036		Target
381	rs2242549	NDE1	AGTRAP	ILMN_2307656	-0.235841	0.0592695	-3.97914	0.000310027	0.00463286
382	rs2242549	NDE1	CHERP	ILMN_1798083	0.264954	0.0663704	3.99205	0.000308563	0.00463286
383	rs2242549	NDE1	LOC644250	ILMN_1654320	0.251769	0.0632099	3.98306	0.000306475	0.00463286
384	rs2242549	NDE1	LOC728620	ILMN_3226082	0.25236	0.0633547	3.98329	0.000306265	0.00463286
385	rs2242549	NDE1	SEPT2	ILMN_1676737	0.239853	0.0602345	3.982	0.000307433	0.00463286
386	rs2242549	NDE1	STK35	ILMN_1727809	0.251572	0.0631259	3.98525	0.000304507	0.00463286
387	rs2242549	NDE1	ZHX2	ILMN_2184966	0.228643	0.0574434	3.98033	0.000308943	0.00463286	-0.312686	0.152777	-2.04669	0.0489765
388	rs2242549	NDE1	ZNF254	ILMN_2350357	0.282112	0.0702103	4.0181	0.000307442	0.00463286
389	rs2242549	NDE1	ZNF786	ILMN_1713706	0.246054	0.0618426	3.97871	0.000310419	0.00463286
390	rs2242549	NDE1	C17ORF62	ILMN_1750401	-0.260634	0.0653445	-3.98862	0.000311667	0.00463956
391	rs2242549	NDE1	LOC391169	ILMN_3283090	0.242282	0.0609523	3.97494	0.000313876	0.00464192
392	rs2242549	NDE1	LOC441155	ILMN_1767514	0.243261	0.0612179	3.97369	0.000315024	0.00464192
393	rs2242549	NDE1	PARP10	ILMN_1710844	-0.268075	0.067462	-3.97372	0.000315004	0.00464192
394	rs2242549	NDE1	WDR33	ILMN_1670172	0.24182	0.0608382	3.97481	0.000313996	0.00464192
395	rs2242549	NDE1	FGD2	ILMN_2115005	-0.226781	0.0571058	-3.97124	0.000317305	0.00466369					-0.1	0.039	-2.7	0.0084
396	rs2242549	NDE1	OVGP1	ILMN_1734542	0.238875	0.0601726	3.96982	0.000318627	0.0046713	-0.243486	0.119187	-2.04289	0.0493721	0.083	0.041	2	0.044
397	rs2242549	NDE1	AP1S2	ILMN_1766411	-0.256764	0.0647106	-3.96788	0.000320454	0.00468345
398	rs2242549	NDE1	ITGAM	ILMN_1685009	-0.252617	0.063676	-3.96722	0.000321069	0.00468345
399	rs2242549	NDE1	SERPINB6	ILMN_1712400	-0.216538	0.0545958	-3.96619	0.000322042	0.00468587
400	rs2242549	NDE1	AKR7A2	ILMN_1677043	-0.238486	0.0602317	-3.95948	0.000328452	0.00468879
401	rs2242549	NDE1	ANKRD13C	ILMN_2148507	0.211456	0.0534424	3.95671	0.000331127	0.00468879
402	rs2242549	NDE1	APOBEC3C	ILMN_1675684	-0.243289	0.0614365	-3.96001	0.000327936	0.00468879
403	rs2242549	NDE1	C9ORF130	ILMN_1738678	0.254624	0.0643442	3.95722	0.000330631	0.00468879
404	rs2242549	NDE1	GNL3	ILMN_1806106	0.220525	0.055619	3.96491	0.000323253	0.00468879
405	rs2242549	NDE1	LOC441191	ILMN_1715546	0.285176	0.0720518	3.95793	0.000329942	0.00468879
406	rs2242549	NDE1	LOC649431	ILMN_1764867	-0.217264	0.0548571	-3.96055	0.000327418	0.00468879
407	rs2242549	NDE1	NUP205	ILMN_1673962	0.22923	0.0579291	3.95708	0.000330766	0.00468879
408	rs2242549	NDE1	PPP1CA	ILMN_2377980	-0.238312	0.0601844	-3.9597	0.00032824	0.00468879
409	rs2242549	NDE1	PRKX	ILMN_1786834	0.217501	0.0549437	3.95861	0.000329287	0.00468879										Target
410	rs2242549	NDE1	TSHZ1	ILMN_1718907	0.211049	0.0533326	3.95722	0.000330633	0.00468879
411	rs2242549	NDE1	ASCL2	ILMN_1723412	-0.216103	0.0546761	-3.95242	0.000335325	0.00471435										Target
412	rs2242549	NDE1	ASXL1	ILMN_1726025	0.254205	0.0643118	3.9527	0.000335046	0.00471435										Target
413	rs2242549	NDE1	MYL6	ILMN_2326071	-0.239644	0.0606329	-3.95237	0.000335368	0.00471435
414	rs2242549	NDE1	CTDP1	ILMN_1815759	0.210816	0.0534537	3.9439	0.000343801	0.00475398
415	rs2242549	NDE1	FOS	ILMN_1669523	-0.231727	0.058748	-3.94442	0.000343284	0.00475398	-0.405386	0.198245	-2.04487	0.0491656
416	rs2242549	NDE1	GDI2	ILMN_1754178	-0.32851	0.0832608	-3.94556	0.000342138	0.00475398										Target
417	rs2242549	NDE1	ITGB2	ILMN_2175912	-0.250882	0.0635887	-3.94538	0.000342316	0.00475398
418	rs2242549	NDE1	LOC646044	ILMN_3209973	-0.237291	0.0601348	-3.94598	0.000341717	0.00475398
419	rs2242549	NDE1	PRDM10	ILMN_2352295	0.254094	0.0642495	3.95481	0.000343919	0.00475398										Target
420	rs2242549	NDE1	STRADA	ILMN_2315694	0.248377	0.0629391	3.9463	0.000341388	0.00475398
421	rs2242549	NDE1	MAK16	ILMN_1777139	0.257656	0.0651724	3.95346	0.000345274	0.00476137
422	rs2242549	NDE1	CCDC69	ILMN_1657680	-0.227332	0.0577147	-3.9389	0.00034888	0.0047997					0.083	0.042	2	0.05
423	rs2242549	NDE1	NUDT3	ILMN_1724907	-0.242454	0.0616102	-3.93528	0.000352593	0.00483931
424	rs2242549	NDE1	TAGLN2	ILMN_2090105	-0.233862	0.0594493	-3.9338	0.000354123	0.00484885
425	rs2242549	NDE1	ADAP2	ILMN_1763000	-0.213141	0.0542631	-3.92792	0.000360281	0.00491001
426	rs2242549	NDE1	LOC652685	ILMN_1732171	0.260436	0.0663035	3.92794	0.000360251	0.00491001
427	rs2242549	NDE1	UNC45A	ILMN_1726434	-0.238546	0.0608354	-3.92118	0.000367453	0.00499602
428	rs2242549	NDE1	DDOST	ILMN_1734231	-0.256222	0.0653699	-3.91958	0.00036918	0.00500777
429	rs2242549	NDE1	NFX1	ILMN_1795025	0.212211	0.0540078	3.92927	0.000370419	0.00501287										Target
430	rs2242549	NDE1	C20ORF27	ILMN_1697363	-0.23453	0.059896	-3.91563	0.00037347	0.00504004
431	rs2242549	NDE1	DDB1	ILMN_1775937	0.228058	0.0582525	3.91499	0.000374163	0.00504004
432	rs2242549	NDE1	HCST	ILMN_2396991	-0.232751	0.059493	-3.91225	0.000377179	0.0050689
433	rs2242549	NDE1	OCEL1	ILMN_1757388	-0.232754	0.0595196	-3.91055	0.000379056	0.00508236
434	rs2242549	NDE1	SHISA5	ILMN_2139100	-0.248345	0.0635263	-3.90933	0.000380409	0.00508875										Target
435	rs2242549	NDE1	CSNK2A1P	ILMN_2109526	0.240902	0.0613352	3.92763	0.000384712	0.00512271
436	rs2242549	NDE1	CTSH	ILMN_2390853	-0.21999	0.0563202	-3.90605	0.000384066	0.00512271
437	rs2242549	NDE1	WDR70	ILMN_2131392	-0.217363	0.0556899	-3.9031	0.000387395	0.00514663
438	rs2242549	NDE1	ALDH1A1	ILMN_1709348	-0.225551	0.0578631	-3.89801	0.000393202	0.00515421					-0.16	0.069	-2.3	0.024
439	rs2242549	NDE1	CETN2	ILMN_1695645	-0.245093	0.0628482	-3.89976	0.000391195	0.00515421
440	rs2242549	NDE1	PLD6	ILMN_3240586	0.295547	0.0758064	3.89871	0.00039239	0.00515421										Target
441	rs2242549	NDE1	PTPLAD2	ILMN_1690114	0.238597	0.061206	3.89825	0.000392917	0.00515421
442	rs2242549	NDE1	SOCS3	ILMN_1781001	-0.232873	0.0597427	-3.89793	0.000393292	0.00515421										Target
443	rs2242549	NDE1	TAGLN2	ILMN_1691892	-0.234002	0.0600083	-3.8995	0.000391495	0.00515421
444	rs2242549	NDE1	CREB5	ILMN_1731714	-0.237917	0.0610653	-3.8961	0.00039539	0.00516726
445	rs2242549	NDE1	HS.283402	ILMN_1864422	0.223078	0.0571089	3.90619	0.000396068	0.00516726
446	rs2242549	NDE1	LOC728014	ILMN_1711699	0.25271	0.0649074	3.8934	0.000398523	0.00518763
447	rs2242549	NDE1	RALA	ILMN_1755364	0.20879	0.053649	3.89178	0.000400407	0.00520049
448	rs2242549	NDE1	DLGAP4	ILMN_1754842	-0.2835	0.0728712	-3.89042	0.000402004	0.00520417
449	rs2242549	NDE1	HMGN2	ILMN_1776879	-0.246734	0.0634276	-3.89001	0.000402483	0.00520417
450	rs2242549	NDE1	RAB3GAP1	ILMN_1739876	0.206704	0.053155	3.8887	0.000404024	0.00521249
451	rs2242549	NDE1	C3ORF17	ILMN_2331658	0.223535	0.0573491	3.8978	0.000405808	0.00522389
452	rs2242549	NDE1	ITPKB	ILMN_1700432	0.238063	0.0612604	3.88608	0.000407125	0.00522925
453	rs2242549	NDE1	ACPP	ILMN_1758323	-0.241745	0.0622756	-3.88185	0.000412177	0.00524725
454	rs2242549	NDE1	ANKRD11	ILMN_2108709	0.251718	0.0650952	3.86692	0.000430511	0.00524725
455	rs2242549	NDE1	AP3M2	ILMN_1676946	0.287364	0.0743083	3.86719	0.000430172	0.00524725
456	rs2242549	NDE1	ASGR2	ILMN_1694966	-0.220666	0.057028	-3.86944	0.000427365	0.00524725
457	rs2242549	NDE1	ATP5D	ILMN_1653599	-0.244102	0.0628969	-3.88099	0.00041322	0.00524725										Target
458	rs2242549	NDE1	FAM45A	ILMN_1691760	-0.292579	0.0756415	-3.86797	0.000429196	0.00524725
459	rs2242549	NDE1	FBXO6	ILMN_1701455	-0.240147	0.0618797	-3.88086	0.000413368	0.00524725
460	rs2242549	NDE1	GMPPB	ILMN_2412927	-0.201411	0.0519648	-3.87592	0.000419374	0.00524725
461	rs2242549	NDE1	HK3	ILMN_1670302	-0.258862	0.0667476	-3.87822	0.00041657	0.00524725
462	rs2242549	NDE1	HS.145049	ILMN_1900661	0.216829	0.0559371	3.87631	0.000418895	0.00524725
463	rs2242549	NDE1	IFIT3	ILMN_2239754	-0.235867	0.0607685	-3.88141	0.000425525	0.00524725
464	rs2242549	NDE1	KLHL24	ILMN_1678671	0.227599	0.05882	3.86941	0.000427405	0.00524725
465	rs2242549	NDE1	LEO1	ILMN_1801553	0.243222	0.062567	3.88738	0.000418237	0.00524725
466	rs2242549	NDE1	LOC100130332	ILMN_3273491	0.264811	0.0682723	3.87876	0.000428801	0.00524725
467	rs2242549	NDE1	MTERFD1	ILMN_2044617	0.232563	0.0600128	3.87523	0.000420214	0.00524725
468	rs2242549	NDE1	PFN1	ILMN_2151817	-0.223686	0.057762	-3.87255	0.00042351	0.00524725
469	rs2242549	NDE1	PIK3CA	ILMN_1705468	0.257191	0.0659146	3.90187	0.000428602	0.00524725
470	rs2242549	NDE1	PIK3R2	ILMN_1726565	-0.224014	0.057754	-3.87877	0.000415904	0.00524725
471	rs2242549	NDE1	PNKP	ILMN_1694111	-0.230217	0.0594515	-3.87234	0.000423764	0.00524725
472	rs2242549	NDE1	RAB24	ILMN_1714393	-0.234994	0.0606999	-3.87141	0.000424916	0.00524725					-0.09	0.035	-2.6	0.01
473	rs2242549	NDE1	RNF4	ILMN_2142695	0.237639	0.0613383	3.87424	0.000421426	0.00524725
474	rs2242549	NDE1	RRAS	ILMN_1780825	-0.209618	0.0540948	-3.87501	0.000420477	0.00524725
475	rs2242549	NDE1	RXRA	ILMN_1687315	-0.236182	0.0609674	-3.87391	0.000421836	0.00524725
476	rs2242549	NDE1	SF1	ILMN_1776077	0.234303	0.0605994	3.86643	0.000431122	0.00524725										Target
477	rs2242549	NDE1	ZNF280C	ILMN_2061310	0.244944	0.0633315	3.86764	0.000429603	0.00524725
478	rs2242549	NDE1	TRIM37	ILMN_1704383	0.22964	0.0594085	3.86545	0.000432362	0.00525134
479	rs2242549	NDE1	ADNP	ILMN_1657993	0.21229	0.054786	3.87489	0.000433615	0.00525556					0.058	0.025	2.3	0.021		Target
480	rs2242549	NDE1	C10ORF54	ILMN_2205963	-0.238281	0.0616932	-3.86236	0.000436268	0.00526573
481	rs2242549	NDE1	CAMK1	ILMN_2140990	-0.23625	0.0611567	-3.86303	0.000435411	0.00526573
482	rs2242549	NDE1	CRISPLD2	ILMN_1790689	-0.240173	0.0622397	-3.85884	0.000440764	0.00530896
483	rs2242549	NDE1	SLC35D2	ILMN_1706571	-0.272786	0.0707183	-3.85737	0.000442647	0.0053206
484	rs2242549	NDE1	C6ORF125	ILMN_1790461	-0.219516	0.0562575	-3.90198	0.000444002	0.00532277
485	rs2242549	NDE1	ZMYM2	ILMN_2403823	0.249153	0.0640669	3.88895	0.000444661	0.00532277
486	rs2242549	NDE1	CANX	ILMN_2401057	-0.231605	0.0600919	-3.85417	0.000446783	0.00532621
487	rs2242549	NDE1	SFXN5	ILMN_1767337	-0.273441	0.0709401	-3.85454	0.000446309	0.00532621										Target
488	rs2242549	NDE1	ACSS2	ILMN_2336595	-0.22429	0.0583746	-3.84225	0.000462544	0.00534845
489	rs2242549	NDE1	ARAP3	ILMN_3240997	-0.244193	0.0631856	-3.8647	0.000460903	0.00534845					-0.085	0.033	-2.6	0.0095
490	rs2242549	NDE1	BRI3BP	ILMN_1693410	-0.228379	0.0594441	-3.84191	0.000463001	0.00534845
491	rs2242549	NDE1	C22ORF25	ILMN_1789405	-0.223167	0.0581128	-3.84025	0.000465247	0.00534845
492	rs2242549	NDE1	CARS	ILMN_2367469	0.229983	0.0598791	3.84079	0.000464515	0.00534845
493	rs2242549	NDE1	CD74	ILMN_1761464	-0.229356	0.0597034	-3.84159	0.000463439	0.00534845
494	rs2242549	NDE1	DENR	ILMN_2168952	0.239679	0.0622615	3.84955	0.000452832	0.00534845										Target
495	rs2242549	NDE1	KLHL3	ILMN_1770641	0.261077	0.0679962	3.83958	0.000466153	0.00534845										Target
496	rs2242549	NDE1	LOC646214	ILMN_3243351	0.206592	0.0535652	3.85684	0.000456834	0.00534845
497	rs2242549	NDE1	NAAA	ILMN_1668605	-0.242277	0.0629971	-3.84583	0.000457751	0.00534845
498	rs2242549	NDE1	OGFOD1	ILMN_1677953	0.22047	0.0572789	3.84907	0.000453469	0.00534845
499	rs2242549	NDE1	PRDX5	ILMN_1711606	-0.257842	0.0671193	-3.84155	0.000463493	0.00534845
500	rs2242549	NDE1	RPAIN	ILMN_2323774	0.230369	0.0599641	3.84178	0.000463174	0.00534845
501	rs2242549	NDE1	SGK3	ILMN_2366703	0.238955	0.0621065	3.84751	0.000455529	0.00534845										Target
502	rs2242549	NDE1	SH3BGRL3	ILMN_1737163	-0.236725	0.0614696	-3.85108	0.000450819	0.00534845
503	rs2242549	NDE1	SPI1	ILMN_2392043	-0.274388	0.0714084	-3.84252	0.000462187	0.00534845
504	rs2242549	NDE1	TRAPPC1	ILMN_1716913	-0.212351	0.0551673	-3.84923	0.000453259	0.00534845
505	rs2242549	NDE1	UGP2	ILMN_1671969	0.233909	0.0607582	3.84984	0.00045245	0.00534845
506	rs2242549	NDE1	ZNF223	ILMN_1815578	0.234788	0.061064	3.84495	0.000458928	0.00534845
507	rs2242549	NDE1	DDX27	ILMN_1676759	0.257806	0.0671696	3.83814	0.000468098	0.00536018
508	rs2242549	NDE1	KIF3B	ILMN_1702279	0.230801	0.0601448	3.83742	0.000469088	0.00536094										Target
509	rs2242549	NDE1	LOC132241	ILMN_1701247	0.262665	0.0684982	3.83462	0.000472906	0.00539395
510	rs2242549	NDE1	ILK	ILMN_2364376	-0.201487	0.052556	-3.83375	0.000474111	0.0053971
511	rs2242549	NDE1	COX5A	ILMN_1704477	-0.272523	0.0711286	-3.83142	0.000477328	0.00541249
512	rs2242549	NDE1	ZNF526	ILMN_1756631	0.236649	0.0615985	3.8418	0.000477087	0.00541249
513	rs2242549	NDE1	STX10	ILMN_1753712	-0.213727	0.0557957	-3.83052	0.000478577	0.00541608
514	rs2242549	NDE1	ARPC1B	ILMN_2085760	-0.222959	0.0582696	-3.82633	0.000484431	0.00547166
515	rs2242549	NDE1	KIAA0355	ILMN_1659845	0.241388	0.0631033	3.82528	0.000485907	0.00547767
516	rs2242549	NDE1	DKFZP434K191	ILMN_1652533	0.253167	0.0662733	3.82004	0.000493351	0.00551873
517	rs2242549	NDE1	G3BP2	ILMN_2381753	0.23396	0.0612447	3.82008	0.000493298	0.00551873
518	rs2242549	NDE1	IL21R	ILMN_1798204	0.216872	0.0561068	3.86534	0.000492276	0.00551873										Target
519	rs2242549	NDE1	PFKL	ILMN_1713037	-0.234886	0.0614648	-3.82147	0.000491308	0.00551873
520	rs2242549	NDE1	BDP1	ILMN_1687149	0.239549	0.0627301	3.81873	0.000495239	0.00552919
521	rs2242549	NDE1	C11ORF21	ILMN_3235922	-0.253596	0.0662785	-3.82622	0.00049899	0.00554607
522	rs2242549	NDE1	EEF2K	ILMN_1789171	0.234377	0.0612564	3.82617	0.000499069	0.00554607					0.072	0.034	2.1	0.037
523	rs2242549	NDE1	RTTN	ILMN_1735658	0.250902	0.0657553	3.81569	0.000499616	0.00554607
524	rs2242549	NDE1	HIBADH	ILMN_1804150	-0.217967	0.0570263	-3.82221	0.00050478	0.00557647
525	rs2242549	NDE1	RHOC	ILMN_2313730	-0.224396	0.0588682	-3.81183	0.000505237	0.00557647					0.065	0.029	2.2	0.026
526	rs2242549	NDE1	SLC24A6	ILMN_1701655	0.21499	0.056392	3.81242	0.00050438	0.00557647
527	rs2242549	NDE1	MOSPD3	ILMN_2356909	-0.228366	0.0597637	-3.82115	0.000506322	0.00557784
528	rs2242549	NDE1	ARRB1	ILMN_2325168	-0.189388	0.0495807	-3.81978	0.000508322	0.00558664
529	rs2242549	NDE1	FLOT1	ILMN_1661439	-0.224605	0.0589631	-3.80924	0.000509045	0.00558664										Target
530	rs2242549	NDE1	AHR	ILMN_1812640	0.284971	0.0749146	3.80394	0.000516921	0.00565171										Target
531	rs2242549	NDE1	FCGR2A	ILMN_1666932	-0.222153	0.0583983	-3.8041	0.000516682	0.00565171
532	rs2242549	NDE1	AGPAT2	ILMN_1732176	-0.236246	0.062139	-3.8019	0.000519991	0.00567459
533	rs2242549	NDE1	FAM20C	ILMN_1712684	0.211033	0.0554012	3.80918	0.000524073	0.00567809
534	rs2242549	NDE1	GMPR2	ILMN_1677919	-0.218217	0.0574392	-3.7991	0.000524224	0.00567809
535	rs2242549	NDE1	NPHP3	ILMN_1730539	0.230638	0.0606852	3.80057	0.000521995	0.00567809
536	rs2242549	NDE1	PLEKHG3	ILMN_1780671	-0.232515	0.0611963	-3.79949	0.000523624	0.00567809
537	rs2242549	NDE1	CD36	ILMN_1796094	-0.239621	0.0630845	-3.79841	0.000525265	0.00567877
538	rs2242549	NDE1	GSDMB	ILMN_2260756	0.237975	0.0626643	3.79762	0.00052647	0.00568122
539	rs2242549	NDE1	ASCC1	ILMN_1685097	0.196102	0.0516973	3.79328	0.000533127	0.00568643					-0.11	0.043	-2.5	0.014
540	rs2242549	NDE1	CCR7	ILMN_1715131	0.215822	0.056925	3.79134	0.000536133	0.00568643
541	rs2242549	NDE1	COG1	ILMN_1791873	0.229403	0.0604867	3.79263	0.000534138	0.00568643
542	rs2242549	NDE1	CSK	ILMN_1754121	-0.223623	0.0589675	-3.79231	0.000534627	0.00568643										Target
543	rs2242549	NDE1	DULLARD	ILMN_2133638	-0.247006	0.0651568	-3.79094	0.000536747	0.00568643
544	rs2242549	NDE1	MYD88	ILMN_1738523	-0.262976	0.0693179	-3.79377	0.000532374	0.00568643					-0.062	0.028	-2.2	0.028
545	rs2242549	NDE1	SLC27A1	ILMN_1787718	-0.240048	0.0632522	-3.79509	0.000530337	0.00568643	-0.288184	0.125918	-2.28867	0.0288462
546	rs2242549	NDE1	UBTD1	ILMN_1794914	-0.22685	0.0597736	-3.79516	0.000530236	0.00568643										Target
547	rs2242549	NDE1	USP14	ILMN_2402947	0.206761	0.0545345	3.79138	0.000536068	0.00568643
548	rs2242549	NDE1	XRN1	ILMN_1809086	0.220619	0.05811	3.79657	0.000528069	0.00568643
549	rs2242549	NDE1	APOB48R	ILMN_1697925	-0.23697	0.0625943	-3.78581	0.000544769	0.00570379
550	rs2242549	NDE1	CATSPER1	ILMN_1789394	-0.203006	0.0535995	-3.78746	0.000542174	0.00570379
551	rs2242549	NDE1	HS.171171	ILMN_1832879	0.247698	0.0653947	3.78774	0.000541749	0.00570379
552	rs2242549	NDE1	HS.481659	ILMN_1854765	0.225232	0.0593258	3.79652	0.00054348	0.00570379
553	rs2242549	NDE1	KIAA1147	ILMN_2355033	0.213792	0.0564454	3.7876	0.000541962	0.00570379										Target
554	rs2242549	NDE1	LOC728518	ILMN_1681760	0.2486	0.0653201	3.80588	0.000545263	0.00570379
555	rs2242549	NDE1	PSMB10	ILMN_1683026	-0.231039	0.0610185	-3.78638	0.000543884	0.00570379					-0.064	0.028	-2.3	0.023
556	rs2242549	NDE1	LOC728666	ILMN_3223317	-0.23511	0.0621443	-3.7833	0.000548748	0.00572992
557	rs2242549	NDE1	PDE6D	ILMN_1790680	-0.219401	0.0580091	-3.78218	0.000550521	0.00573811
558	rs2242549	NDE1	C5ORF5	ILMN_1673478	0.207326	0.0548518	3.77975	0.000554397	0.00574235
559	rs2242549	NDE1	IFITM2	ILMN_1673352	-0.200921	0.05317	-3.77883	0.000555873	0.00574235
560	rs2242549	NDE1	IMPA2	ILMN_2094061	-0.222651	0.0589174	-3.77904	0.000555538	0.00574235
561	rs2242549	NDE1	PPHLN1	ILMN_2322842	0.264422	0.0699604	3.77959	0.000554664	0.00574235
562	rs2242549	NDE1	SETD2	ILMN_1769473	0.218951	0.0579145	3.78059	0.000553061	0.00574235
563	rs2242549	NDE1	MKLN1	ILMN_1742578	0.221837	0.0587403	3.77657	0.000559517	0.00576973										Target
564	rs2242549	NDE1	AYP1P1	ILMN_1754400	-0.213281	0.0564972	-3.77507	0.000561948	0.00577748
565	rs2242549	NDE1	C11ORF58	ILMN_3249949	0.222231	0.0588709	3.77488	0.000562259	0.00577748
566	rs2242549	NDE1	FAM13B	ILMN_3258795	0.20559	0.0545243	3.77062	0.00056922	0.00583867
567	rs2242549	NDE1	BOLA2	ILMN_1703894	-0.210189	0.055839	-3.7642	0.000579865	0.0059165
568	rs2242549	NDE1	PYCARD	ILMN_1698766	-0.225086	0.0597873	-3.76478	0.000578901	0.0059165
569	rs2242549	NDE1	RPUSD3	ILMN_1795383	-0.204254	0.0541187	-3.77419	0.000579451	0.0059165
570	rs2242549	NDE1	CCDC16	ILMN_1795922	0.246718	0.0655659	3.7629	0.000582056	0.00592706
571	rs2242549	NDE1	CTSS	ILMN_1743032	-0.25457	0.0676732	-3.76176	0.000583963	0.00592706
572	rs2242549	NDE1	LOC100131253	ILMN_3199772	0.225007	0.0598072	3.76221	0.000583218	0.00592706
573	rs2242549	NDE1	OBFC2A	ILMN_1785852	-0.20862	0.0555059	-3.75851	0.000589466	0.00596207
574	rs2242549	NDE1	TUBA1A	ILMN_2148819	-0.232061	0.061736	-3.75893	0.000588763	0.00596207
575	rs2242549	NDE1	AKR1A1	ILMN_2380771	-0.212178	0.056491	-3.75596	0.000593831	0.00598893
576	rs2242549	NDE1	DDX56	ILMN_1679405	0.274883	0.0732015	3.75515	0.000595216	0.00598893
577	rs2242549	NDE1	TMEM38B	ILMN_1669940	0.225536	0.0600549	3.7555	0.000594616	0.00598893
578	rs2242549	NDE1	CLEC12A	ILMN_2403228	-0.209254	0.055747	-3.75364	0.000597811	0.00599762
579	rs2242549	NDE1	CPVL	ILMN_2400759	-0.29297	0.0780537	-3.75344	0.000598146	0.00599762					-0.09	0.042	-2.1	0.034
580	rs2242549	NDE1	UBE2Z	ILMN_1692168	0.229198	0.0611395	3.74876	0.000606271	0.00606861										Target
581	rs2242549	NDE1	ABLIM1	ILMN_1731610	0.230578	0.0616677	3.73904	0.000623488	0.00609244
582	rs2242549	NDE1	AMICA1	ILMN_1778723	-0.218824	0.0584661	-3.74274	0.000616881	0.00609244										Target
583	rs2242549	NDE1	ARIH2	ILMN_1792825	0.207445	0.0554748	3.73944	0.00062277	0.00609244
584	rs2242549	NDE1	CMTM7	ILMN_2403247	-0.227692	0.0608562	-3.74147	0.000619144	0.00609244					-0.1	0.052	-2	0.05
585	rs2242549	NDE1	DEM1	ILMN_1783996	-0.255412	0.0682165	-3.74414	0.00061441	0.00609244
586	rs2242549	NDE1	DNASE2	ILMN_1796245	-0.246472	0.0658693	-3.74184	0.000618492	0.00609244
587	rs2242549	NDE1	GLIPR2	ILMN_1652631	-0.208335	0.0556658	-3.7426	0.000617136	0.00609244										Target
588	rs2242549	NDE1	MBNL2	ILMN_2364272	0.224818	0.0599405	3.75069	0.000619777	0.00609244
589	rs2242549	NDE1	NEDD8	ILMN_2058070	-0.24759	0.0661161	-3.74478	0.000613279	0.00609244
590	rs2242549	NDE1	NIPBL	ILMN_2264625	0.220045	0.0588195	3.74103	0.000619939	0.00609244
591	rs2242549	NDE1	NPL	ILMN_1782070	-0.208159	0.0556759	-3.73876	0.000624004	0.00609244
592	rs2242549	NDE1	NPL	ILMN_2149494	-0.248826	0.0663176	-3.75203	0.00061741	0.00609244	-0.378129	0.179111	-2.11114	0.0426635
593	rs2242549	NDE1	SKAP2	ILMN_1657129	-0.213945	0.0572066	-3.73986	0.00062202	0.00609244										Target
594	rs2242549	NDE1	SLC7A7	ILMN_1810275	-0.25513	0.0682432	-3.73854	0.000624393	0.00609244
595	rs2242549	NDE1	TSPYL2	ILMN_1775336	0.22217	0.0590539	3.76216	0.000617503	0.00609244
596	rs2242549	NDE1	FLOT2	ILMN_1726222	-0.211241	0.0565285	-3.73689	0.000627369	0.00610357
597	rs2242549	NDE1	LOC646144	ILMN_1653601	0.259894	0.0691927	3.75609	0.000628231	0.00610357
598	rs2242549	NDE1	SLC41A1	ILMN_1656186	0.212707	0.056787	3.7457	0.000628688	0.00610357
599	rs2242549	NDE1	RBP7	ILMN_1716465	-0.203514	0.0545052	-3.73384	0.000632894	0.00612393
600	rs2242549	NDE1	VARS	ILMN_1696601	-0.22555	0.0604036	-3.73405	0.000632513	0.00612393
601	rs2242549	NDE1	PTPLAD1	ILMN_1743065	0.234928	0.0629469	3.73216	0.000635962	0.00614337
602	rs2242549	NDE1	LOC728640	ILMN_3304435	0.230806	0.0618794	3.72994	0.000640043	0.0061449
603	rs2242549	NDE1	RYBP	ILMN_1721842	0.20676	0.0554151	3.73111	0.000637891	0.0061449
604	rs2242549	NDE1	SNX4	ILMN_1738736	0.222373	0.0596211	3.72977	0.000640354	0.0061449
605	rs2242549	NDE1	USP14	ILMN_1806804	0.223261	0.0596927	3.74018	0.000638686	0.0061449
606	rs2242549	NDE1	WDR55	ILMN_1678957	0.211954	0.0568447	3.72865	0.000642415	0.00615451
607	rs2242549	NDE1	BTBD2	ILMN_3238274	-0.208521	0.0559743	-3.72529	0.000648654	0.00620404
608	rs2242549	NDE1	EAF2	ILMN_1708798	-0.192354	0.0516529	-3.72397	0.000651128	0.00620741
609	rs2242549	NDE1	MS4A6A	ILMN_1721035	-0.196371	0.0527479	-3.72282	0.000653283	0.00620741
610	rs2242549	NDE1	RGPD8	ILMN_3238854	0.212056	0.0568163	3.7323	0.000653237	0.00620741
611	rs2242549	NDE1	TALDO1	ILMN_1746588	-0.210446	0.0565219	-3.72327	0.000652436	0.00620741
612	rs2242549	NDE1	MKNK1	ILMN_1750429	-0.297773	0.0799999	-3.72217	0.00065451	0.00620891
613	rs2242549	NDE1	CSNK2A1	ILMN_2386355	0.213865	0.0574716	3.72122	0.00065629	0.00621564
614	rs2242549	NDE1	C12ORF65	ILMN_1667510	0.209402	0.0563289	3.71748	0.000663388	0.00625226
615	rs2242549	NDE1	FLJ12078	ILMN_1775444	0.249232	0.0670313	3.71814	0.00066213	0.00625226
616	rs2242549	NDE1	ZNF93	ILMN_1679083	0.265539	0.071427	3.71763	0.000663102	0.00625226
617	rs2242549	NDE1	DPYSL2	ILMN_1672503	-0.205714	0.0553509	-3.71654	0.000665192	0.0062591										Target
618	rs2242549	NDE1	FAM125A	ILMN_2121207	-0.204613	0.0551015	-3.71338	0.000671261	0.0062627
619	rs2242549	NDE1	FAM156A	ILMN_1658160	-0.272115	0.0732824	-3.71325	0.000671512	0.0062627
620	rs2242549	NDE1	HAUS4	ILMN_1771003	-0.202629	0.0545734	-3.71297	0.000672047	0.0062627					0.071	0.035	2	0.042
621	rs2242549	NDE1	NARG1L	ILMN_1733523	0.213348	0.0574531	3.71343	0.000671164	0.0062627
622	rs2242549	NDE1	NDUFA3	ILMN_1784641	-0.218208	0.0587473	-3.71435	0.000669379	0.0062627
623	rs2242549	NDE1	SCNN1D	ILMN_1754757	0.286795	0.0771835	3.71575	0.000666692	0.0062627					0.064	0.032	2	0.047
624	rs2242549	NDE1	RFX7	ILMN_3245625	0.220866	0.0594993	3.71208	0.000673772	0.00626872
625	rs2242549	NDE1	ZNF364	ILMN_1811997	0.227097	0.0612363	3.70853	0.000680668	0.00632274
626	rs2242549	NDE1	ANXA2P1	ILMN_2041101	-0.255657	0.0689698	-3.7068	0.000684058	0.00633397
627	rs2242549	NDE1	PPP2R5C	ILMN_1789283	0.213621	0.057624	3.70716	0.000683347	0.00633397
628	rs2242549	NDE1	HABP4	ILMN_2107991	0.209286	0.0565325	3.70205	0.000693453	0.00640423
629	rs2242549	NDE1	USP1	ILMN_1737254	0.224961	0.0606174	3.71116	0.000693853	0.00640423
630	rs2242549	NDE1	KLHDC2	ILMN_1741204	0.216461	0.0584827	3.70128	0.000694991	0.00640455
631	rs2242549	NDE1	C1ORF216	ILMN_1659975	-0.267923	0.0722584	-3.70785	0.000700422	0.00642401
632	rs2242549	NDE1	C9ORF80	ILMN_1688621	0.220305	0.059563	3.69869	0.000700159	0.00642401
633	rs2242549	NDE1	POTEF	ILMN_3241758	-0.236382	0.0638936	-3.69962	0.000698305	0.00642401
634	rs2242549	NDE1	HS.142570	ILMN_1898022	0.24138	0.0652799	3.69761	0.000702338	0.00643143
635	rs2242549	NDE1	STXBP2	ILMN_2159453	-0.246453	0.066671	-3.69655	0.000704477	0.00644085
636	rs2242549	NDE1	ZBTB7B	ILMN_1736954	-0.215732	0.058375	-3.69563	0.000706347	0.0064478
637	rs2242549	NDE1	PADI4	ILMN_1807529	-0.208946	0.0566098	-3.69098	0.000715811	0.00652393
638	rs2242549	NDE1	DUSP22	ILMN_1671809	-0.191546	0.0519314	-3.68844	0.000721046	0.00654315					-0.073	0.035	-2.1	0.037
639	rs2242549	NDE1	IARS	ILMN_1733956	0.216859	0.058798	3.68821	0.000721524	0.00654315
640	rs2242549	NDE1	LOC728014	ILMN_1812721	0.242343	0.0656934	3.689	0.0007199	0.00654315
641	rs2242549	NDE1	SFMBT1	ILMN_1741585	0.226312	0.0613682	3.68777	0.000722428	0.00654315
642	rs2242549	NDE1	BNIP3	ILMN_1724658	0.23885	0.0648485	3.6832	0.00073196	0.00655787
643	rs2242549	NDE1	CCDC125	ILMN_3244319	0.249569	0.0677184	3.68539	0.000727372	0.00655787
644	rs2242549	NDE1	GOLGA4	ILMN_1776297	0.239782	0.0647621	3.70251	0.000731196	0.00655787
645	rs2242549	NDE1	LTBR	ILMN_1667476	-0.240524	0.0652674	-3.6852	0.000727765	0.00655787
646	rs2242549	NDE1	SMCHD1	ILMN_1808148	0.253783	0.0683395	3.71357	0.000729799	0.00655787
647	rs2242549	NDE1	UBAP2L	ILMN_1814789	-0.240245	0.0652132	-3.68399	0.000730309	0.00655787										Target
648	rs2242549	NDE1	ZFAND6	ILMN_1778803	0.239935	0.065132	3.68382	0.000730658	0.00655787
649	rs2242549	NDE1	CHD8	ILMN_1806122	0.215124	0.0584829	3.67842	0.00074205	0.00658115										Target
650	rs2242549	NDE1	COQ10A	ILMN_1666364	-0.262766	0.0714411	-3.67808	0.000742778	0.00658115										Target
651	rs2242549	NDE1	DERA	ILMN_1811551	-0.198656	0.0539921	-3.67935	0.000740069	0.00658115
652	rs2242549	NDE1	GMPPA	ILMN_1804476	-0.229685	0.0623924	-3.6813	0.000735957	0.00658115
653	rs2242549	NDE1	LOC100132299	ILMN_3249261	-0.21582	0.0586379	-3.68055	0.000737523	0.00658115
654	rs2242549	NDE1	LY86	ILMN_1807825	-0.20353	0.0553236	-3.6789	0.000741016	0.00658115
655	rs2242549	NDE1	SNRPD3	ILMN_1794599	0.21783	0.0592304	3.67768	0.000743627	0.00658115
656	rs2242549	NDE1	TGFBR2	ILMN_1744862	0.288097	0.0780891	3.68933	0.000738348	0.00658115
657	rs2242549	NDE1	GIMAP5	ILMN_1769383	0.208869	0.0568203	3.67595	0.000747306	0.00660364
658	rs2242549	NDE1	ADNP	ILMN_1666019	0.212113	0.0575765	3.68402	0.000749593	0.00660908					0.058	0.025	2.3	0.021		Target
659	rs2242549	NDE1	PILRA	ILMN_2362858	-0.211416	0.0575343	-3.6746	0.000750199	0.00660908
660	rs2242549	NDE1	OSBPL8	ILMN_2405078	0.215046	0.0585437	3.67326	0.000753091	0.00662451
661	rs2242549	NDE1	C20ORF30	ILMN_2404539	-0.243626	0.0663412	-3.67232	0.000755119	0.0066323
662	rs2242549	NDE1	GPR177	ILMN_2283325	-0.209073	0.0569761	-3.66949	0.000761248	0.00667603	-0.545784	0.210444	-2.59348	0.0142104
663	rs2242549	NDE1	LST1	ILMN_2345353	-0.22718	0.0619286	-3.66842	0.000763592	0.00668649
664	rs2242549	NDE1	TIAL1	ILMN_1717745	0.199692	0.0544606	3.66673	0.000767294	0.00670879
665	rs2242549	NDE1	ANXA2	ILMN_1711899	-0.22569	0.06157	-3.66558	0.000769806	0.00672063
666	rs2242549	NDE1	IFIT2	ILMN_1739428	-0.22022	0.0601003	-3.6642	0.000772854	0.00673711
667	rs2242549	NDE1	TNFAIP8L1	ILMN_1684346	-0.219738	0.0600173	-3.66124	0.000779415	0.00678412										Target
668	rs2242549	NDE1	SDHALP1	ILMN_1750093	0.243628	0.0665862	3.65884	0.0007848	0.00682076
669	rs2242549	NDE1	FLJ25363	ILMN_3260180	0.243806	0.0666555	3.65771	0.000787338	0.00683259
670	rs2242549	NDE1	PYGB	ILMN_1778360	-0.240405	0.0657538	-3.65613	0.000790882	0.0068531
671	rs2242549	NDE1	ARAP3	ILMN_1812618	-0.232083	0.0635769	-3.65043	0.000803862	0.00693928					-0.085	0.033	-2.6	0.0095
672	rs2242549	NDE1	CSF1R	ILMN_1686623	-0.217629	0.0596087	-3.65096	0.000802666	0.00693928
673	rs2242549	NDE1	LOC653075	ILMN_3208995	0.280872	0.0767695	3.65864	0.000805608	0.00693928
674	rs2242549	NDE1	XKR8	ILMN_2087303	-0.248724	0.0681494	-3.64968	0.000805594	0.00693928										Target
675	rs2242549	NDE1	RBM10	ILMN_1765082	0.225196	0.0617221	3.64855	0.000808207	0.00695135
676	rs2242549	NDE1	LIN54	ILMN_1724062	0.206852	0.0567193	3.64694	0.000811931	0.00697305										Target
677	rs2242549	NDE1	FYN	ILMN_2249920	0.210558	0.0577495	3.64605	0.000813992	0.00698042
678	rs2242549	NDE1	UNC93B1	ILMN_2193591	-0.225643	0.0619012	-3.64522	0.000815918	0.00698662
679	rs2242549	NDE1	HEATR1	ILMN_1787762	0.224728	0.0617075	3.64183	0.000823845	0.00701312
680	rs2242549	NDE1	LGALS9	ILMN_2412214	-0.212504	0.0583369	-3.6427	0.000821809	0.00701312
681	rs2242549	NDE1	SIGMAR1	ILMN_3306742	-0.219304	0.0600456	-3.6523	0.000820227	0.00701312
682	rs2242549	NDE1	VASH1	ILMN_1796216	-0.225855	0.0617033	-3.66034	0.000823531	0.00701312
683	rs2242549	NDE1	KIAA0427	ILMN_1655563	-0.256595	0.0699345	-3.66907	0.000826621	0.00702645	-0.191274	0.0829339	-2.30635	0.0277193
684	rs2242549	NDE1	ITGB1BP1	ILMN_1690099	-0.23547	0.0647075	-3.63898	0.000830567	0.00702912
685	rs2242549	NDE1	OSBPL8	ILMN_1782459	0.204195	0.0559728	3.64811	0.000830011	0.00702912
686	rs2242549	NDE1	SPIN1	ILMN_1702407	0.25452	0.0695773	3.65809	0.00082878	0.00702912										Target
687	rs2242549	NDE1	C7ORF59	ILMN_1779735	-0.18821	0.0517314	-3.63822	0.000832386	0.00703196
688	rs2242549	NDE1	DDX18	ILMN_1756220	0.201082	0.0552754	3.63782	0.000833325	0.00703196
689	rs2242549	NDE1	HDDC2	ILMN_1753745	-0.206985	0.0569111	-3.63698	0.000835326	0.00703861
690	rs2242549	NDE1	LAMP2	ILMN_1659753	-0.271168	0.0746673	-3.63168	0.000848042	0.00711704										Target
691	rs2242549	NDE1	N4BP1	ILMN_2201966	0.21115	0.0579887	3.64124	0.000846337	0.00711704										Target
692	rs2242549	NDE1	TMEM179B	ILMN_3241979	-0.211535	0.0582527	-3.63133	0.000848877	0.00711704
693	rs2242549	NDE1	TRMT5	ILMN_2167922	-0.254803	0.0701733	-3.63106	0.000849537	0.00711704
694	rs2242549	NDE1	MRFAP1L1	ILMN_1689774	0.225526	0.0621364	3.62953	0.000853242	0.00713778										Target
695	rs2242549	NDE1	DNAJB12	ILMN_2333865	0.224434	0.0618511	3.62862	0.000855467	0.00714609										Target
696	rs2242549	NDE1	LOC100128062	ILMN_3260286	0.237922	0.0656624	3.62341	0.000868248	0.00724244
697	rs2242549	NDE1	SEC22C	ILMN_2290618	0.203954	0.0563199	3.62134	0.000873379	0.00727479										Target
698	rs2242549	NDE1	BAZ1A	ILMN_1658327	0.207486	0.0573145	3.62013	0.000876402	0.00727942
699	rs2242549	NDE1	CLEC12A	ILMN_1663142	-0.209264	0.05783	-3.61861	0.000880204	0.00727942
700	rs2242549	NDE1	LRP10	ILMN_1670272	-0.227242	0.0627767	-3.61985	0.000877099	0.00727942										Target
701	rs2242549	NDE1	PECAM1	ILMN_1689518	-0.20928	0.0578281	-3.619	0.000879232	0.00727942
702	rs2242549	NDE1	RBM12	ILMN_2329834	0.217615	0.0601271	3.61925	0.000878589	0.00727942										Target
703	rs2242549	NDE1	LOC730744	ILMN_1747771	0.226487	0.0626084	3.61752	0.000882942	0.00729167
704	rs2242549	NDE1	LYRM1	ILMN_1749244	-0.222942	0.06169	-3.6139	0.000892074	0.00734619
705	rs2242549	NDE1	VEZT	ILMN_1774828	0.209254	0.0578982	3.61417	0.000891388	0.00734619					-0.063	0.032	-2	0.047
706	rs2242549	NDE1	CACNA1I	ILMN_2300664	0.23673	0.0655401	3.61199	0.000896943	0.0073488										Target
707	rs2242549	NDE1	MRPL50	ILMN_1664833	0.231744	0.0641498	3.61254	0.000895528	0.0073488
708	rs2242549	NDE1	SMURF1	ILMN_1779492	0.274292	0.0753596	3.63977	0.000897042	0.0073488
709	rs2242549	NDE1	TAX1BP3	ILMN_1803392	-0.201033	0.0556602	-3.61179	0.000897454	0.0073488
710	rs2242549	NDE1	FUCA2	ILMN_1744914	-0.246486	0.0682744	-3.61022	0.000901465	0.00735054
711	rs2242549	NDE1	ITK	ILMN_1699160	0.215372	0.0596408	3.61115	0.000899082	0.00735054
712	rs2242549	NDE1	OTUD1	ILMN_1723141	-0.220552	0.0610877	-3.61041	0.000900984	0.00735054
713	rs2242549	NDE1	HCST	ILMN_1699931	-0.239557	0.0664247	-3.60644	0.000911197	0.00741947
714	rs2242549	NDE1	AP2A1	ILMN_1815306	-0.257267	0.0713579	-3.6053	0.000914159	0.00743317
715	rs2242549	NDE1	LPIN2	ILMN_1670028	0.218097	0.0605257	3.60337	0.000919184	0.00746357
716	rs2242549	NDE1	MID1IP1	ILMN_2165473	-0.214062	0.0594162	-3.60275	0.000920813	0.00746636
717	rs2242549	NDE1	ZNF160	ILMN_1777049	0.2214	0.0614767	3.60136	0.000924461	0.00748548
718	rs2242549	NDE1	C11ORF59	ILMN_1815878	-0.211443	0.0587232	-3.60068	0.000926255	0.00748603
719	rs2242549	NDE1	CIDEB	ILMN_1668910	-0.244977	0.0680523	-3.59984	0.000928463	0.00748603
720	rs2242549	NDE1	VIL2	ILMN_1795937	0.197841	0.0549581	3.59986	0.000928408	0.00748603
721	rs2242549	NDE1	WDR37	ILMN_1796464	0.199141	0.0553267	3.59937	0.000929687	0.00748603										Target
722	rs2242549	NDE1	HINT2	ILMN_1697820	-0.201526	0.0560083	-3.59816	0.00093291	0.00749358
723	rs2242549	NDE1	PIP5K1C	ILMN_1668514	-0.26142	0.0726561	-3.59804	0.000933206	0.00749358										Target
724	rs2242549	NDE1	TGFBI	ILMN_1663866	-0.210334	0.0585096	-3.59487	0.000941665	0.00755106	-0.360602	0.163052	-2.21157	0.0342588
725	rs2242549	NDE1	LOC654346	ILMN_1766184	-0.212591	0.059184	-3.59204	0.000949264	0.0076015
726	rs2242549	NDE1	SFXN1	ILMN_2205935	0.257101	0.0716105	3.59027	0.000954045	0.00762926
727	rs2242549	NDE1	KIAA1267	ILMN_2200636	0.202044	0.0563683	3.58435	0.000970198	0.00773712
728	rs2242549	NDE1	KIF2A	ILMN_1734476	0.198451	0.0553608	3.58469	0.00096927	0.00773712
729	rs2242549	NDE1	CTSL1	ILMN_2374036	0.220896	0.0616554	3.58275	0.000974604	0.00774036
730	rs2242549	NDE1	LILRB2	ILMN_2312340	-0.251527	0.0702025	-3.58288	0.000974243	0.00774036
731	rs2242549	NDE1	PILRA	ILMN_1729915	-0.21392	0.0596978	-3.58339	0.000972851	0.00774036
732	rs2242549	NDE1	CD5	ILMN_1753112	0.215635	0.0601966	3.58218	0.00097618	0.00774228
733	rs2242549	NDE1	DCK	ILMN_1651433	0.269086	0.0751442	3.58093	0.000979647	0.0077512
734	rs2242549	NDE1	MCM8	ILMN_1798581	0.253707	0.0708518	3.58081	0.000979974	0.0077512
735	rs2242549	NDE1	CYFIP1	ILMN_2355462	-0.243634	0.0680683	-3.57926	0.000984308	0.00775292
736	rs2242549	NDE1	HS.532698	ILMN_1862217	0.221955	0.0618613	3.58794	0.000983815	0.00775292
737	rs2242549	NDE1	OSTF1	ILMN_1742456	-0.21299	0.0595172	-3.57863	0.000986065	0.00775292					-0.061	0.026	-2.3	0.02
738	rs2242549	NDE1	PAFAH1B1	ILMN_1722276	0.203482	0.0568699	3.57804	0.000987717	0.00775292
739	rs2242549	NDE1	TMEM2	ILMN_1784661	0.209852	0.0586225	3.57973	0.000982994	0.00775292										Target
740	rs2242549	NDE1	ZRANB1	ILMN_1757742	0.228973	0.0639972	3.57786	0.000988205	0.00775292
741	rs2242549	NDE1	BTBD10	ILMN_1809344	0.210238	0.0588473	3.5726	0.00100305	0.00783762
742	rs2242549	NDE1	CD33	ILMN_1747622	-0.211901	0.0593005	-3.57334	0.00100095	0.00783762
743	rs2242549	NDE1	STYXL1	ILMN_2210729	-0.210548	0.058788	-3.58148	0.0010019	0.00783762
744	rs2242549	NDE1	ABLIM1	ILMN_1785424	0.206389	0.0577812	3.57191	0.00100502	0.00783916
745	rs2242549	NDE1	C17ORF68	ILMN_1702676	0.241686	0.0675152	3.57972	0.00100686	0.00783916
746	rs2242549	NDE1	SERINC3	ILMN_1815656	0.224028	0.0627336	3.57111	0.0010073	0.00783916
747	rs2242549	NDE1	OXCT1	ILMN_1813544	0.203581	0.0567559	3.58695	0.00101181	0.00786372
748	rs2242549	NDE1	RPS6KB1	ILMN_1704557	0.216696	0.0607585	3.56652	0.00102048	0.00792051
749	rs2242549	NDE1	DCTN6	ILMN_1744059	0.226138	0.0634853	3.56206	0.00103343	0.00798897
750	rs2242549	NDE1	LYZ	ILMN_2162972	-0.242571	0.0680855	-3.56274	0.00103145	0.00798897
751	rs2242549	NDE1	SULT1A3	ILMN_1707804	-0.201192	0.056477	-3.56236	0.00103255	0.00798897
752	rs2242549	NDE1	C18ORF10	ILMN_1671693	-0.183485	0.051518	-3.56157	0.00103487	0.00798951
753	rs2242549	NDE1	TMEM184B	ILMN_1747460	0.230123	0.0646408	3.56003	0.0010394	0.00800316
754	rs2242549	NDE1	TXNRD1	ILMN_1717056	0.212535	0.0596976	3.56019	0.00103891	0.00800316
755	rs2242549	NDE1	CCL3L3	ILMN_2105573	-0.238232	0.0669386	-3.55897	0.00104252	0.00801652										Target
756	rs2242549	NDE1	FYN	ILMN_2380801	0.196265	0.0551569	3.5583	0.0010445	0.00802113
757	rs2242549	NDE1	CPNE8	ILMN_1722294	-0.212535	0.0597419	-3.55756	0.00104667	0.00802722
758	rs2242549	NDE1	LEMD3	ILMN_2183938	0.218353	0.0613891	3.55687	0.00104871	0.00803221
759	rs2242549	NDE1	ANXA2	ILMN_2409167	-0.212501	0.0597725	-3.55516	0.0010538	0.00804997
760	rs2242549	NDE1	SAFB	ILMN_1722059	0.195679	0.0550348	3.55555	0.00105265	0.00804997
761	rs2242549	NDE1	POLE4	ILMN_1660063	-0.225462	0.0634438	-3.55373	0.00105807	0.00807197
762	rs2242549	NDE1	RNF34	ILMN_1786039	0.191466	0.0538938	3.55266	0.00106128	0.00808583										Target
763	rs2242549	NDE1	C21ORF66	ILMN_2331197	0.261351	0.0732426	3.5683	0.00106591	0.00810123
764	rs2242549	NDE1	CCDC47	ILMN_1804522	0.228504	0.0640665	3.56667	0.00107076	0.00810123
765	rs2242549	NDE1	NCF4	ILMN_2335704	-0.210124	0.0591767	-3.5508	0.00106688	0.00810123
766	rs2242549	NDE1	PRDM10	ILMN_2352293	0.226114	0.0635588	3.55755	0.00107162	0.00810123										Target
767	rs2242549	NDE1	SSBP3	ILMN_2361163	-0.200643	0.0565277	-3.54946	0.00107093	0.00810123
768	rs2242549	NDE1	UBR5	ILMN_2204726	0.183729	0.0517662	3.54921	0.00107167	0.00810123
769	rs2242549	NDE1	ANGEL2	ILMN_1736340	0.227056	0.0640036	3.54755	0.00107671	0.00811814										Target
770	rs2242549	NDE1	H2AFY	ILMN_1674034	-0.257397	0.072553	-3.54771	0.00107623	0.00811814
771	rs2242549	NDE1	LOC653472	ILMN_1811335	0.21011	0.0592445	3.54648	0.00107996	0.00813212
772	rs2242549	NDE1	LOC100131541	ILMN_3285162	0.256783	0.07243	3.54526	0.00108369	0.00814966
773	rs2242549	NDE1	CIB1	ILMN_1684205	0.218729	0.0617238	3.54367	0.00108857	0.00817005
774	rs2242549	NDE1	CSF2RA	ILMN_1721204	0.254315	0.0717819	3.54289	0.00109098	0.00817005
775	rs2242549	NDE1	EXOSC10	ILMN_2402168	0.192361	0.0543047	3.54224	0.00109298	0.00817005
776	rs2242549	NDE1	GLB1	ILMN_2397721	-0.212556	0.0600086	-3.54209	0.00109344	0.00817005					-0.081	0.034	-2.3	0.02
777	rs2242549	NDE1	TSPO	ILMN_1681679	-0.219835	0.0620512	-3.54281	0.00109123	0.00817005
778	rs2242549	NDE1	C5ORF41	ILMN_2195821	0.206737	0.05838	3.54122	0.00109612	0.00817443
779	rs2242549	NDE1	RNASE6	ILMN_1780533	-0.197628	0.0558115	-3.54099	0.00109684	0.00817443	-0.369101	0.162192	-2.2757	0.029699
780	rs2242549	NDE1	PDPR	ILMN_1667034	0.204316	0.0577227	3.53961	0.00110114	0.0081959										Target
781	rs2242549	NDE1	HS.371060	ILMN_1899903	0.230973	0.0646172	3.57448	0.00110543	0.00820542
782	rs2242549	NDE1	IL18	ILMN_1778457	0.232888	0.0658309	3.53766	0.00110719	0.00820542										Target
783	rs2242549	NDE1	MYO1F	ILMN_1681239	-0.219559	0.0620681	-3.53738	0.00110807	0.00820542
784	rs2242549	NDE1	NCOR1	ILMN_2186369	0.239088	0.0674105	3.54674	0.00110463	0.00820542
785	rs2242549	NDE1	ORC5L	ILMN_1705093	0.242651	0.0686278	3.53575	0.00111318	0.00822231
786	rs2242549	NDE1	SLC10A3	ILMN_1712887	-0.224267	0.0634234	-3.53603	0.0011123	0.00822231
787	rs2242549	NDE1	AFTPH	ILMN_2342841	0.2004	0.0565692	3.54256	0.00111765	0.00824481
788	rs2242549	NDE1	XAB2	ILMN_1771057	0.204434	0.057852	3.53374	0.00111952	0.00824815
789	rs2242549	NDE1	DHRS4	ILMN_2185884	-0.210188	0.0595309	-3.53074	0.00112903	0.00829715
790	rs2242549	NDE1	LHFPL2	ILMN_1747744	0.232444	0.0653466	3.5571	0.00112849	0.00829715
791	rs2242549	NDE1	FGFR1OP2	ILMN_1657436	0.2207	0.062415	3.53602	0.00113835	0.00834855
792	rs2242549	NDE1	ZNF276	ILMN_1721339	0.204253	0.0577665	3.53584	0.0011389	0.00834855
793	rs2242549	NDE1	PPP3CC	ILMN_1690546	0.234301	0.0664393	3.52654	0.00114248	0.00835367
794	rs2242549	NDE1	TMEM57	ILMN_1718831	0.213398	0.0605052	3.52694	0.0011412	0.00835367
795	rs2242549	NDE1	RBCK1	ILMN_1751330	-0.244219	0.069266	-3.52581	0.00114483	0.00836032
796	rs2242549	NDE1	RNF19B	ILMN_1682081	-0.226646	0.0642925	-3.52523	0.00114672	0.0083636										Target
797	rs2242549	NDE1	CRKRS	ILMN_1707448	0.222006	0.0630109	3.5233	0.00115298	0.00837113
798	rs2242549	NDE1	KLF4	ILMN_2137789	-0.220118	0.0624678	-3.5237	0.00115167	0.00837113
799	rs2242549	NDE1	MPV17	ILMN_1691090	-0.210027	0.0596041	-3.5237	0.00115168	0.00837113
800	rs2242549	NDE1	TUBGCP5	ILMN_1803045	0.212345	0.0602717	3.52313	0.00115352	0.00837113										Target
801	rs2242549	NDE1	LOC399748	ILMN_3284114	-0.251662	0.0714448	-3.52247	0.00115567	0.00837632
802	rs2242549	NDE1	GRN	ILMN_1724250	-0.250927	0.0713046	-3.51908	0.00116676	0.00843704
803	rs2242549	NDE1	MGC70857	ILMN_1693862	-0.191881	0.054527	-3.51902	0.00116696	0.00843704
804	rs2242549	NDE1	FGL2	ILMN_1693009	-0.231314	0.0657439	-3.51841	0.00116896	0.00844099
805	rs2242549	NDE1	CDAN1	ILMN_2401906	0.247326	0.0704006	3.51312	0.00118649	0.00851467
806	rs2242549	NDE1	DUSP1	ILMN_1781285	-0.209933	0.0597549	-3.51323	0.00118613	0.00851467
807	rs2242549	NDE1	HS.560343	ILMN_1862909	0.205695	0.0585488	3.51322	0.00118616	0.00851467
808	rs2242549	NDE1	LYST	ILMN_1675956	-0.240486	0.0681238	-3.53014	0.00118543	0.00851467
809	rs2242549	NDE1	S1PR1	ILMN_3235853	0.201173	0.0572519	3.51382	0.00118416	0.00851467
810	rs2242549	NDE1	ZFHX3	ILMN_1808587	-0.245035	0.0697725	-3.51191	0.00119054	0.00853316
811	rs2242549	NDE1	SNAPC2	ILMN_1698478	-0.205537	0.0585437	-3.51083	0.00119418	0.00854865
812	rs2242549	NDE1	ZDHHC5	ILMN_1679358	0.2593	0.0738826	3.50962	0.00119826	0.00856734
813	rs2242549	NDE1	ANKRD30B	ILMN_1730678	0.231473	0.0659731	3.50859	0.00120173	0.00858154
814	rs2242549	NDE1	LOC730534	ILMN_1689327	-0.254448	0.0725748	-3.50601	0.00121046	0.00861738
815	rs2242549	NDE1	PDCD2	ILMN_1797684	-0.236991	0.0675997	-3.5058	0.0012112	0.00861738
816	rs2242549	NDE1	TMEM154	ILMN_2088124	-0.213884	0.0610046	-3.50603	0.00121041	0.00861738
817	rs2242549	NDE1	NBPF14	ILMN_1698067	0.252575	0.0717153	3.52191	0.00121284	0.00861853
818	rs2242549	NDE1	ETFB	ILMN_1729374	-0.208676	0.0595388	-3.50486	0.00121439	0.00861894
819	rs2242549	NDE1	YIPF1	ILMN_2052163	-0.19558	0.0558133	-3.50419	0.00121669	0.00862476
820	rs2242549	NDE1	CKLF	ILMN_1712389	-0.213022	0.0608231	-3.50232	0.00122311	0.00864913
821	rs2242549	NDE1	CLIP2	ILMN_2352190	-0.21454	0.0612565	-3.50232	0.00122311	0.00864913
822	rs2242549	NDE1	PARP3	ILMN_2397954	-0.210997	0.0602562	-3.50166	0.00122536	0.00865452
823	rs2242549	NDE1	GPAA1	ILMN_1769702	-0.248067	0.0708684	-3.50039	0.00122974	0.00867489
824	rs2242549	NDE1	PGCP	ILMN_2058795	-0.221769	0.063371	-3.49954	0.00123269	0.00868323
825	rs2242549	NDE1	PLEKHA2	ILMN_1796339	0.186622	0.0533328	3.49919	0.00123392	0.00868323					-0.085	0.037	-2.3	0.022		Target
826	rs2242549	NDE1	POLG	ILMN_2101930	0.23262	0.0665057	3.49774	0.00123895	0.00870811
827	rs2242549	NDE1	ZNF395	ILMN_1772876	0.210438	0.0601775	3.49696	0.00124168	0.00871677										Target
828	rs2242549	NDE1	LOC400721	ILMN_1700182	0.225791	0.0645903	3.49573	0.00124596	0.00872576
829	rs2242549	NDE1	LOC401115	ILMN_1668629	-0.182635	0.0522452	-3.49573	0.00124597	0.00872576
830	rs2242549	NDE1	RFNG	ILMN_1802603	-0.244438	0.0699572	-3.4941	0.00125168	0.0087552
831	rs2242549	NDE1	SF1	ILMN_1742808	0.210378	0.0599358	3.51006	0.0012534	0.00875665										Target
832	rs2242549	NDE1	GMCL1	ILMN_2194627	0.189818	0.0543724	3.49108	0.00126233	0.0087979
833	rs2242549	NDE1	LOC642393	ILMN_1745214	0.21678	0.06209	3.49139	0.00126125	0.0087979
834	rs2242549	NDE1	FBXW11	ILMN_2394576	0.189981	0.0544322	3.49024	0.00126533	0.00880818										Target
835	rs2242549	NDE1	CECR1	ILMN_1751851	-0.221701	0.0635591	-3.48811	0.00127292	0.00881879										Target
836	rs2242549	NDE1	EDARADD	ILMN_1761820	0.224365	0.0643158	3.48848	0.00127158	0.00881879										Target
837	rs2242549	NDE1	EDG1	ILMN_1653504	0.208707	0.0598221	3.4888	0.00127046	0.00881879
838	rs2242549	NDE1	GALK1	ILMN_1803194	-0.204392	0.058594	-3.48828	0.00127231	0.00881879
839	rs2242549	NDE1	CCDC92	ILMN_1731107	-0.197292	0.0565699	-3.48758	0.00127481	0.00882134
840	rs2242549	NDE1	LTA4H	ILMN_1690342	-0.227632	0.0652822	-3.48689	0.00127727	0.00882783
841	rs2242549	NDE1	PDIA6	ILMN_1680626	-0.269894	0.077465	-3.48407	0.00128742	0.0088874
842	rs2242549	NDE1	STK4	ILMN_1711383	0.220306	0.063241	3.48359	0.00128917	0.00888893										Target
843	rs2242549	NDE1	RRM1	ILMN_1771593	0.212636	0.0610645	3.48216	0.00129434	0.00891394
844	rs2242549	NDE1	LOC729841	ILMN_3297577	-0.191401	0.0549909	-3.48059	0.00130005	0.00892495
845	rs2242549	NDE1	NDUFA11	ILMN_2175712	-0.223199	0.0641294	-3.48046	0.00130055	0.00892495
846	rs2242549	NDE1	PTBP2	ILMN_2142979	0.218529	0.0627807	3.48083	0.00129918	0.00892495					-0.093	0.033	-2.8	0.0051
847	rs2242549	NDE1	MEX3C	ILMN_1658182	0.207747	0.0596987	3.47993	0.00130247	0.00892762
848	rs2242549	NDE1	C18ORF10	ILMN_2207328	-0.180913	0.0517572	-3.49541	0.00130532	0.00892825
849	rs2242549	NDE1	FADD	ILMN_1758658	0.239193	0.0687743	3.47794	0.00130976	0.00892825
850	rs2242549	NDE1	LOC646817	ILMN_1702585	-0.23996	0.0688232	-3.48661	0.00130688	0.00892825
851	rs2242549	NDE1	RSU1	ILMN_1721657	-0.210458	0.0605146	-3.4778	0.00131025	0.00892825
852	rs2242549	NDE1	TCERG1	ILMN_1706839	0.191693	0.0551156	3.47803	0.00130944	0.00892825
853	rs2242549	NDE1	SFRS2IP	ILMN_3251511	0.196412	0.0565087	3.47578	0.00131772	0.00896861
854	rs2242549	NDE1	LRIG1	ILMN_2128795	0.204661	0.0589208	3.47349	0.00132619	0.0090157
855	rs2242549	NDE1	KIAA1267	ILMN_1678235	0.223155	0.0642602	3.47267	0.00132923	0.00902578
856	rs2242549	NDE1	CTSH	ILMN_1752451	-0.21675	0.0624424	-3.4712	0.00133472	0.00903134
857	rs2242549	NDE1	CTSL1	ILMN_1812995	0.212529	0.0612228	3.47141	0.00133397	0.00903134
858	rs2242549	NDE1	NUP54	ILMN_1771835	0.218117	0.0626862	3.47951	0.00133301	0.00903134										Target
859	rs2242549	NDE1	C6ORF106	ILMN_1757723	0.214115	0.0617006	3.47022	0.00133841	0.00903857										Target
860	rs2242549	NDE1	FOXO4	ILMN_1712095	-0.203937	0.0587716	-3.47	0.00133923	0.00903857										Target
861	rs2242549	NDE1	UROS	ILMN_1797384	-0.214025	0.0616846	-3.46967	0.00134046	0.00903857										Target
862	rs2242549	NDE1	PSMA5	ILMN_1759952	-0.264582	0.0762819	-3.46848	0.00134494	0.00905832
863	rs2242549	NDE1	CRELD1	ILMN_1739558	-0.223626	0.0642112	-3.48266	0.00135223	0.00909686
864	rs2242549	NDE1	AGPAT9	ILMN_1794875	0.20259	0.0584639	3.46522	0.00135729	0.00912032
865	rs2242549	NDE1	RBM34	ILMN_1661485	0.193881	0.0559921	3.46265	0.00136709	0.00917555
866	rs2242549	NDE1	AKR7A3	ILMN_2145396	-0.197692	0.0571027	-3.46204	0.00136941	0.00918046					0.13	0.062	2.1	0.04
867	rs2242549	NDE1	LHPP	ILMN_1752199	-0.21149	0.0611073	-3.46096	0.00137358	0.0091978
868	rs2242549	NDE1	PPP2R5C	ILMN_2364971	0.195225	0.0564296	3.45962	0.0013787	0.00922151
869	rs2242549	NDE1	ARHGAP30	ILMN_1750805	-0.221169	0.0639388	-3.45908	0.00138081	0.00922497
870	rs2242549	NDE1	HS.413494	ILMN_1880406	-0.203659	0.058892	-3.45818	0.00138429	0.0092376
871	rs2242549	NDE1	AIF1	ILMN_1703538	-0.232336	0.0672036	-3.4572	0.0013881	0.00923804
872	rs2242549	NDE1	C14ORF102	ILMN_2374076	0.236154	0.0683182	3.45667	0.00139013	0.00923804
873	rs2242549	NDE1	EHBP1L1	ILMN_3244457	-0.243618	0.0704628	-3.4574	0.00138733	0.00923804
874	rs2242549	NDE1	HLA-DPA1	ILMN_1772218	-0.299356	0.0866165	-3.45611	0.00139232	0.00923804
875	rs2242549	NDE1	RASA3	ILMN_1654586	0.211808	0.0612798	3.45641	0.00139116	0.00923804										Target
876	rs2242549	NDE1	CDC42SE2	ILMN_2313926	0.216732	0.0627783	3.45235	0.00140706	0.0092702
877	rs2242549	NDE1	ELK4	ILMN_1771805	0.215638	0.0624463	3.45318	0.00140378	0.0092702
878	rs2242549	NDE1	GPSM1	ILMN_1709307	0.224328	0.0649847	3.45202	0.00140834	0.0092702										Target
879	rs2242549	NDE1	RCAN1	ILMN_2367239	-0.220328	0.0637916	-3.45388	0.00140104	0.0092702
880	rs2242549	NDE1	ROBLD3	ILMN_3236928	-0.203915	0.059071	-3.45203	0.00140829	0.0092702
881	rs2242549	NDE1	SH3PXD2A	ILMN_1743103	0.224403	0.0646957	3.46859	0.00140584	0.0092702	-0.304364	0.136065	-2.23691	0.0323873						Target
882	rs2242549	NDE1	TDP1	ILMN_1726520	0.205519	0.0595265	3.45256	0.00140623	0.0092702
883	rs2242549	NDE1	C3ORF19	ILMN_1750144	0.22312	0.0646472	3.45134	0.00141101	0.00927441
884	rs2242549	NDE1	LILRA2	ILMN_1716983	-0.224608	0.0650839	-3.45105	0.00141218	0.00927441
885	rs2242549	NDE1	RB1CC1	ILMN_1736796	0.203654	0.0590464	3.44904	0.0014201	0.00931595
886	rs2242549	NDE1	GCLC	ILMN_1730575	0.200841	0.0582715	3.44664	0.0014297	0.00932058
887	rs2242549	NDE1	HMGB2	ILMN_2219712	-0.223619	0.0648858	-3.44634	0.00143087	0.00932058
888	rs2242549	NDE1	HS.356079	ILMN_1875342	0.190114	0.0551688	3.44605	0.00143205	0.00932058
889	rs2242549	NDE1	LOC645159	ILMN_3237941	0.231405	0.0669802	3.45482	0.00142774	0.00932058
890	rs2242549	NDE1	LOC728138	ILMN_3214686	-0.246756	0.0714142	-3.45528	0.00142592	0.00932058
891	rs2242549	NDE1	SLC11A2	ILMN_1745034	0.21171	0.0614164	3.44713	0.00142773	0.00932058										Target
892	rs2242549	NDE1	ZFX	ILMN_1687484	0.209485	0.0607526	3.44816	0.00142361	0.00932058										Target
893	rs2242549	NDE1	METT10D	ILMN_1693290	0.231784	0.0671201	3.45327	0.0014339	0.0093222
894	rs2242549	NDE1	STIM2	ILMN_1738449	0.200995	0.0584014	3.44161	0.00144989	0.00941558
895	rs2242549	NDE1	DPAGT1	ILMN_1692760	-0.202402	0.0585577	-3.45645	0.00145373	0.00942999
896	rs2242549	NDE1	C6ORF61	ILMN_1680867	0.248091	0.0721747	3.43738	0.00146715	0.00950639
897	rs2242549	NDE1	C20ORF30	ILMN_1806312	-0.233789	0.0680426	-3.43592	0.00147311	0.00950993
898	rs2242549	NDE1	EVI5	ILMN_1746314	0.212743	0.0619294	3.43525	0.00147588	0.00950993
899	rs2242549	NDE1	ING1	ILMN_1662243	-0.25006	0.0727917	-3.43528	0.00147575	0.00950993
900	rs2242549	NDE1	P2RY10	ILMN_2321578	0.229557	0.0668005	3.43646	0.00147089	0.00950993
901	rs2242549	NDE1	QRICH1	ILMN_1676002	0.203884	0.0593322	3.43632	0.00147147	0.00950993
902	rs2242549	NDE1	ALDH2	ILMN_1793859	-0.231391	0.0674068	-3.43276	0.00148616	0.00956554
903	rs2242549	NDE1	ARPC3	ILMN_1655561	-0.212857	0.0620435	-3.43077	0.00149444	0.00958776
904	rs2242549	NDE1	NQO2	ILMN_1712918	-0.181703	0.0529542	-3.43133	0.00149209	0.00958776
905	rs2242549	NDE1	ZCCHC11	ILMN_1655137	0.213868	0.0623387	3.43074	0.00149457	0.00958776
906	rs2242549	NDE1	LAP3	ILMN_1683792	-0.210505	0.0613753	-3.4298	0.0014985	0.00958846
907	rs2242549	NDE1	PKM2	ILMN_1672650	-0.214681	0.0625938	-3.42975	0.00149869	0.00958846
908	rs2242549	NDE1	POLR3GL	ILMN_1760667	-0.201919	0.0588766	-3.42953	0.00149963	0.00958846
909	rs2242549	NDE1	STIP1	ILMN_1789510	0.21279	0.0620774	3.42782	0.00150676	0.00962344
910	rs2242549	NDE1	WAS	ILMN_1760027	-0.220602	0.0643637	-3.42742	0.00150844	0.0096236
911	rs2242549	NDE1	LST1	ILMN_1688373	-0.219529	0.0640745	-3.42615	0.00151381	0.00964724
912	rs2242549	NDE1	FBXW2	ILMN_1775753	0.217697	0.0635511	3.42554	0.00151638	0.00964779
913	rs2242549	NDE1	WSB1	ILMN_1664802	0.21629	0.0630048	3.43291	0.00151722	0.00964779
914	rs2242549	NDE1	SLC44A4	ILMN_2274775	0.23989	0.0700491	3.4246	0.00152035	0.00965709
915	rs2242549	NDE1	FIBP	ILMN_1657797	-0.183487	0.0535921	-3.42377	0.00152389	0.00966902
916	rs2242549	NDE1	GGPS1	ILMN_1692276	0.20066	0.0586188	3.42314	0.00152658	0.00967552										Target
917	rs2242549	NDE1	TIMELESS	ILMN_1735093	-0.20658	0.0599682	-3.44482	0.0015367	0.00972907
918	rs2242549	NDE1	GPS1	ILMN_2309228	-0.205631	0.0601644	-3.41782	0.00154935	0.00979844
919	rs2242549	NDE1	TSC22D1	ILMN_1787567	-0.211157	0.0618028	-3.41663	0.0015545	0.0098203
920	rs2242549	NDE1	SLC25A1	ILMN_1813671	-0.236177	0.0692087	-3.41253	0.00157235	0.00992229
921	rs2242549	NDE1	IFIT1	ILMN_1707695	-0.198417	0.0581583	-3.41168	0.00157608	0.00993504
922	rs2242549	NDE1	CD52	ILMN_2208903	-0.241627	0.0708343	-3.41116	0.00157835	0.00993856
923	rs2242549	NDE1	AXIN2	ILMN_1724480	0.252518	0.0740621	3.40954	0.00158545	0.00997246										Target
924	rs2242549	NDE1	GSTP1	ILMN_1679809	-0.208363	0.0611266	-3.40872	0.00158911	0.00998464
925	rs2242549	NDE1	SLC4A5	ILMN_2273224	0.231285	0.067864	3.40806	0.00159202	0.00999209					0.15	0.048	3.2	0.0016
926	rs2242549	NDE1	POP5	ILMN_1687864	-0.208639	0.0609554	-3.42281	0.0015948	0.00999873
927	rs2242549	NDE1	ALG9	ILMN_1732809	0.193236	0.0567307	3.4062	0.00160027	0.0100114
928	rs2242549	NDE1	ATP11B	ILMN_1658884	0.186801	0.0548412	3.40622	0.00160017	0.0100114
929	rs2242549	NDE1	LOC646144	ILMN_1661647	0.223248	0.0654194	3.41256	0.00160512	0.0100309
930	rs2242549	NDE1	IL10	ILMN_2073307	0.220769	0.0648786	3.40281	0.00161544	0.0100846										Target
931	rs2242549	NDE1	MS4A6A	ILMN_2359800	-0.196232	0.0577099	-3.40032	0.00162663	0.0101435
932	rs2242549	NDE1	SFRS2IP	ILMN_2069593	0.194453	0.0571951	3.39981	0.00162895	0.0101471
933	rs2242549	NDE1	PPWD1	ILMN_2223380	0.189373	0.0557222	3.39852	0.00163482	0.0101728
934	rs2242549	NDE1	CSNK1D	ILMN_1720708	0.199501	0.0587247	3.39722	0.00164071	0.0101985
935	rs2242549	NDE1	RPL7L1	ILMN_1705908	0.193831	0.0570908	3.39513	0.00165027	0.0102469
936	rs2242549	NDE1	C21ORF33	ILMN_2386205	-0.207607	0.0608948	-3.40927	0.00165523	0.0102642
937	rs2242549	NDE1	PPARBP	ILMN_1721729	0.17751	0.0523048	3.39375	0.00165659	0.0102642
938	rs2242549	NDE1	METTL14	ILMN_2124523	0.206925	0.0608588	3.40009	0.00166139	0.010283
939	rs2242549	NDE1	PTOV1	ILMN_1700109	-0.255126	0.0752076	-3.39229	0.00166333	0.010284
940	rs2242549	NDE1	DTWD2	ILMN_2054554	0.218355	0.0644001	3.3906	0.00167117	0.0102934
941	rs2242549	NDE1	FCGR2A	ILMN_2289849	-0.206103	0.0607966	-3.39004	0.00167375	0.0102934
942	rs2242549	NDE1	LOC731789	ILMN_3233239	0.203421	0.0600031	3.39018	0.00167311	0.0102934
943	rs2242549	NDE1	MLKL	ILMN_1715863	-0.205974	0.0604945	-3.40484	0.00167548	0.0102934
944	rs2242549	NDE1	MVP	ILMN_1803277	-0.227119	0.0670019	-3.38974	0.00167513	0.0102934
945	rs2242549	NDE1	USP24	ILMN_1684594	0.192702	0.0568229	3.39127	0.00166805	0.0102934										Target
946	rs2242549	NDE1	FCN1	ILMN_1668063	-0.256017	0.0755473	-3.38883	0.0016794	0.0102957
947	rs2242549	NDE1	SEC24B	ILMN_2334303	0.207128	0.0611163	3.38908	0.00167822	0.0102957
948	rs2242549	NDE1	SLC25A43	ILMN_2142284	-0.203167	0.0599674	-3.38796	0.00168343	0.0103095
949	rs2242549	NDE1	LOC100132323	ILMN_3245194	0.252028	0.0740894	3.40167	0.0016901	0.0103286
950	rs2242549	NDE1	MARCH2	ILMN_1703142	-0.184535	0.0544884	-3.38668	0.00168945	0.0103286
951	rs2242549	NDE1	DHRS3	ILMN_1752478	0.216853	0.064048	3.38578	0.00169363	0.0103374
952	rs2242549	NDE1	UBQLN4	ILMN_1789349	-0.194856	0.0575565	-3.38547	0.00169511	0.0103374										Target
953	rs2242549	NDE1	NDUFB7	ILMN_1813604	-0.212968	0.0629169	-3.3849	0.00169778	0.0103428
954	rs2242549	NDE1	LOC729082	ILMN_3297455	-0.220011	0.0650095	-3.38429	0.00170066	0.0103495
955	rs2242549	NDE1	CNOT4	ILMN_1772677	0.214789	0.0634747	3.38386	0.00170272	0.0103512
956	rs2242549	NDE1	GMPR2	ILMN_2365595	-0.208901	0.0617804	-3.38134	0.00171463	0.0104127
957	rs2242549	NDE1	RREB1	ILMN_2415267	0.229531	0.0677717	3.38682	0.00172332	0.0104545	-0.22186	0.102091	-2.17316	0.0372805
958	rs2242549	NDE1	C5ORF37	ILMN_2225577	0.223642	0.0661955	3.37851	0.00172817	0.010473
959	rs2242549	NDE1	SEC24B	ILMN_1745469	0.211785	0.0627244	3.37643	0.00173813	0.0105114
960	rs2242549	NDE1	ZNF672	ILMN_1669094	0.226848	0.0671809	3.37667	0.00173698	0.0105114
961	rs2242549	NDE1	DUSP23	ILMN_1659462	-0.19246	0.0570303	-3.37471	0.00174646	0.0105398
962	rs2242549	NDE1	ZZZ3	ILMN_2137536	0.19808	0.0586948	3.37474	0.0017463	0.0105398					-0.077	0.033	-2.3	0.021
963	rs2242549	NDE1	ZDHHC16	ILMN_1763568	-0.211762	0.0624808	-3.38924	0.00174866	0.0105422
964	rs2242549	NDE1	LAMP2	ILMN_1673282	-0.241487	0.0715858	-3.37339	0.00175282	0.0105563										Target
965	rs2242549	NDE1	DEF6	ILMN_2145280	0.223948	0.0663943	3.373	0.00175475	0.010557
966	rs2242549	NDE1	CFP	ILMN_1658121	-0.197193	0.0585581	-3.36747	0.00178182	0.0106053
967	rs2242549	NDE1	DDX17	ILMN_1675124	0.230279	0.0683388	3.36967	0.00177101	0.0106053
968	rs2242549	NDE1	DNAJB12	ILMN_1712929	0.205156	0.060902	3.36863	0.00177612	0.0106053										Target
969	rs2242549	NDE1	GAA	ILMN_2410783	-0.224108	0.0665623	-3.36688	0.00178471	0.0106053
970	rs2242549	NDE1	LOC653381	ILMN_1692517	-0.221149	0.0656662	-3.36778	0.00178031	0.0106053
971	rs2242549	NDE1	PLXDC2	ILMN_1753312	-0.218294	0.0647717	-3.37021	0.00176832	0.0106053										Target
972	rs2242549	NDE1	PSMB9	ILMN_2376108	-0.209241	0.0621438	-3.36704	0.00178394	0.0106053					-0.083	0.036	-2.3	0.023
973	rs2242549	NDE1	PSPC1	ILMN_1724490	0.204837	0.0607693	3.37074	0.00176577	0.0106053
974	rs2242549	NDE1	SIL1	ILMN_1678729	-0.210868	0.0626218	-3.36733	0.00178251	0.0106053
975	rs2242549	NDE1	SLC38A1	ILMN_1769911	0.186561	0.0554089	3.36699	0.00178417	0.0106053					-0.047	0.022	-2.1	0.033
976	rs2242549	NDE1	VCL	ILMN_1795429	-0.177222	0.0526069	-3.36881	0.00177523	0.0106053										Target
977	rs2242549	NDE1	ZNF655	ILMN_1769673	0.201823	0.0599034	3.36914	0.00177357	0.0106053
978	rs2242549	NDE1	UCP2	ILMN_1685625	-0.217901	0.0647363	-3.36598	0.00178919	0.010621
979	rs2242549	NDE1	AGXT2L2	ILMN_1673529	-0.211134	0.0627851	-3.3628	0.00180501	0.0106995
980	rs2242549	NDE1	HERC1	ILMN_1786211	0.195299	0.0580802	3.36258	0.00180609	0.0106995
981	rs2242549	NDE1	CKLF	ILMN_2414027	-0.205333	0.0610796	-3.36173	0.00181033	0.0107137
982	rs2242549	NDE1	PTPN22	ILMN_1715885	0.198205	0.0589772	3.36071	0.00181545	0.010733					-0.069	0.028	-2.4	0.015
983	rs2242549	NDE1	TTLL12	ILMN_1663113	-0.238129	0.0705789	-3.37394	0.00182337	0.0107689
984	rs2242549	NDE1	CDK5RAP1	ILMN_1711023	0.20348	0.0606087	3.35727	0.00183281	0.0108137
985	rs2242549	NDE1	DHX37	ILMN_2192683	0.212121	0.06322	3.35528	0.0018429	0.0108511
986	rs2242549	NDE1	ZYX	ILMN_2371169	-0.238379	0.0710433	-3.3554	0.0018423	0.0108511
987	rs2242549	NDE1	BRWD1	ILMN_1801866	0.223249	0.0665505	3.35458	0.00184649	0.0108613										Target
988	rs2242549	NDE1	SSBP4	ILMN_1720137	-0.206342	0.0615411	-3.35292	0.00185496	0.0109
989	rs2242549	NDE1	DHDDS	ILMN_1789535	-0.213414	0.0636837	-3.35116	0.00186403	0.0109423
990	rs2242549	NDE1	PHF20	ILMN_1813657	0.183628	0.054809	3.35033	0.00186829	0.0109562
991	rs2242549	NDE1	MAN2B1	ILMN_1759341	-0.222053	0.066293	-3.34957	0.00187223	0.0109682					-0.075	0.037	-2	0.044
992	rs2242549	NDE1	C3ORF42	ILMN_1723254	0.248152	0.0739572	3.35535	0.00187917	0.0109978
993	rs2242549	NDE1	PRPS1	ILMN_1667050	0.243476	0.0727353	3.34742	0.00188336	0.0110112										Target
994	rs2242549	NDE1	DENND4A	ILMN_2041161	0.205431	0.0612633	3.35324	0.00189006	0.0110282
995	rs2242549	NDE1	VPS33B	ILMN_1789243	0.211628	0.0632421	3.34631	0.00188914	0.0110282
996	rs2242549	NDE1	ACAA1	ILMN_1738921	-0.206033	0.0616092	-3.3442	0.00190019	0.0110539
997	rs2242549	NDE1	RNY4	ILMN_3241021	-0.212566	0.063557	-3.34449	0.00189865	0.0110539
998	rs2242549	NDE1	TYW1	ILMN_1736135	0.203476	0.0608316	3.3449	0.00189652	0.0110539
999	rs2242549	NDE1	RANBP6	ILMN_1780842	-0.195363	0.0584612	-3.34175	0.00191307	0.0111177
1000	rs2242549	NDE1	ARFGEF1	ILMN_1728471	0.19634	0.058784	3.34003	0.0019222	0.0111501
1001	rs2242549	NDE1	ERCC1	ILMN_1797172	-0.202709	0.0606919	-3.33997	0.00192249	0.0111501
1002	rs2242549	NDE1	XPO4	ILMN_1657873	0.206203	0.061755	3.33905	0.00192738	0.0111673										Target
1003	rs2242549	NDE1	C5ORF41	ILMN_1776788	0.195928	0.0587165	3.33685	0.00193913	0.0112242
1004	rs2242549	NDE1	USP8	ILMN_2094587	0.223022	0.0662593	3.36591	0.0019492	0.0112713										Target
1005	rs2242549	NDE1	FAM107B	ILMN_1758672	0.206239	0.0618752	3.33314	0.00195905	0.0112985										Target
1006	rs2242549	NDE1	PGLS	ILMN_1797005	-0.217474	0.0652484	-3.33301	0.00195975	0.0112985
1007	rs2242549	NDE1	TNC	ILMN_2145670	0.198183	0.0594547	3.33334	0.00195797	0.0112985
1008	rs2242549	NDE1	DDX52	ILMN_2366790	0.213056	0.063814	3.3387	0.001967	0.0113259
1009	rs2242549	NDE1	LOC730060	ILMN_3225673	0.195556	0.0587007	3.33141	0.00196839	0.0113259
1010	rs2242549	NDE1	PEPD	ILMN_1717674	-0.23221	0.069719	-3.33065	0.00197252	0.0113384
1011	rs2242549	NDE1	PPP3CB	ILMN_1802669	-0.205871	0.0618383	-3.32918	0.00198053	0.0113619
1012	rs2242549	NDE1	RGL2	ILMN_2124386	-0.209442	0.0624876	-3.35174	0.00197948	0.0113619
1013	rs2242549	NDE1	ANO8	ILMN_1709124	-0.231065	0.0694448	-3.32731	0.00199077	0.0113981
1014	rs2242549	NDE1	ERCC1	ILMN_2277676	-0.201902	0.0606794	-3.32736	0.00199052	0.0113981
1015	rs2242549	NDE1	ARHGAP24	ILMN_1801833	-0.195895	0.058917	-3.32493	0.00200389	0.0114032
1016	rs2242549	NDE1	LOC407835	ILMN_2198893	-0.263323	0.07919	-3.3252	0.00200235	0.0114032
1017	rs2242549	NDE1	MYST4	ILMN_1698441	0.237432	0.0712317	3.33324	0.00199664	0.0114032
1018	rs2242549	NDE1	NAPRT1	ILMN_1710752	-0.206869	0.0622194	-3.32484	0.00200438	0.0114032
1019	rs2242549	NDE1	RIPK5	ILMN_1779600	0.223392	0.0669027	3.33905	0.00200541	0.0114032
1020	rs2242549	NDE1	SLC12A9	ILMN_1695962	-0.2167	0.0651606	-3.32563	0.002	0.0114032
1021	rs2242549	NDE1	TXNRD2	ILMN_1657893	-0.195532	0.0587834	-3.32631	0.00199627	0.0114032
1022	rs2242549	NDE1	LOC389517	ILMN_1656233	0.234064	0.0704502	3.3224	0.00201788	0.0114552
1023	rs2242549	NDE1	RABL2A	ILMN_1724598	-0.224771	0.0673642	-3.33666	0.0020185	0.0114552
1024	rs2242549	NDE1	DNCL1	ILMN_1795227	-0.219616	0.066113	-3.32183	0.00202102	0.0114584
1025	rs2242549	NDE1	MXD4	ILMN_1756541	0.204564	0.0616028	3.3207	0.00202733	0.0114829
1026	rs2242549	NDE1	CHD6	ILMN_2209163	0.203977	0.0611815	3.33396	0.0020334	0.011506										Target
1027	rs2242549	NDE1	TNFSF14	ILMN_2363392	0.222979	0.0672447	3.31593	0.00205413	0.011612										Target
1028	rs2242549	NDE1	ARHGAP24	ILMN_1765876	-0.213	0.0641317	-3.32129	0.00206299	0.0116185
1029	rs2242549	NDE1	C9ORF86	ILMN_1760628	-0.252609	0.0762101	-3.31463	0.00206147	0.0116185
1030	rs2242549	NDE1	KPNA4	ILMN_1664756	0.207044	0.0624501	3.31536	0.00205735	0.0116185					-0.063	0.03	-2.1	0.038
1031	rs2242549	NDE1	SYNJ1	ILMN_1701991	0.210334	0.0633299	3.32124	0.00206328	0.0116185
1032	rs2242549	NDE1	SYAP1	ILMN_2089175	0.200901	0.0606388	3.31308	0.00207028	0.0116466
1033	rs2242549	NDE1	GBA	ILMN_1755123	-0.192899	0.0581156	-3.31923	0.00207466	0.01166
1034	rs2242549	NDE1	ISCU	ILMN_2409062	0.203654	0.0615106	3.31088	0.00208282	0.0116945
1035	rs2242549	NDE1	DPEP2	ILMN_1689160	-0.221303	0.0669204	-3.30695	0.00210544	0.011784
1036	rs2242549	NDE1	HEXB	ILMN_1806692	-0.215642	0.0652026	-3.30726	0.00210369	0.011784					-0.084	0.038	-2.2	0.029
1037	rs2242549	NDE1	TLK1	ILMN_1811029	0.244593	0.0738152	3.31359	0.00210688	0.011784
1038	rs2242549	NDE1	VPS41	ILMN_2383107	0.239349	0.0723623	3.30765	0.0021014	0.011784
1039	rs2242549	NDE1	KIAA0226	ILMN_1763637	0.211239	0.0637669	3.31268	0.00211214	0.0118021
1040	rs2242549	NDE1	DLAT	ILMN_1706583	0.198258	0.0600125	3.30361	0.00212487	0.0118504
1041	rs2242549	NDE1	FUBP3	ILMN_2353033	0.195382	0.059138	3.30382	0.00212362	0.0118504
1042	rs2242549	NDE1	BOLA2	ILMN_1656382	-0.202597	0.0613485	-3.3024	0.00213195	0.0118671
1043	rs2242549	NDE1	COMT	ILMN_1730084	-0.191684	0.0580395	-3.30265	0.00213047	0.0118671	-0.280197	0.134165	-2.08846	0.044798
1044	rs2242549	NDE1	NFX1	ILMN_1804610	0.185378	0.0561461	3.30171	0.00213599	0.0118781										Target
1045	rs2242549	NDE1	DAD1	ILMN_1731619	-0.268637	0.0813809	-3.30099	0.00214022	0.0118903
1046	rs2242549	NDE1	INO80D	ILMN_3240685	0.191473	0.0580286	3.29963	0.0021482	0.0119069
1047	rs2242549	NDE1	NCF1	ILMN_1697309	-0.212515	0.0644095	-3.29943	0.00214936	0.0119069					-0.096	0.036	-2.7	0.0083		Target
1048	rs2242549	NDE1	QKI	ILMN_1773485	0.217723	0.0659748	3.30009	0.0021455	0.0119069
1049	rs2242549	NDE1	C12ORF30	ILMN_1788810	0.231796	0.0701198	3.30571	0.00215272	0.0119077
1050	rs2242549	NDE1	LOC285296	ILMN_3236463	-0.215562	0.0653474	-3.29871	0.00215362	0.0119077
1051	rs2242549	NDE1	BAGE5	ILMN_2206141	0.198447	0.0601672	3.29826	0.00215633	0.011909
1052	rs2242549	NDE1	MAPRE2	ILMN_1695276	0.196749	0.0596576	3.29798	0.00215795	0.011909										Target
1053	rs2242549	NDE1	MBOAT7	ILMN_1722218	-0.200366	0.060793	-3.29587	0.0021705	0.0119599
1054	rs2242549	NDE1	TUBB2C	ILMN_1780769	-0.201309	0.0610816	-3.29574	0.00217129	0.0119599
1055	rs2242549	NDE1	HS.14555	ILMN_1839719	0.191659	0.0581629	3.29522	0.00217438	0.0119656
1056	rs2242549	NDE1	GIMAP7	ILMN_1776678	0.207665	0.0630422	3.29407	0.00218123	0.0119659
1057	rs2242549	NDE1	HS.22689	ILMN_1898453	0.211076	0.0636651	3.31542	0.00218354	0.0119659
1058	rs2242549	NDE1	PIGK	ILMN_1772743	-0.193696	0.0585433	-3.3086	0.0021784	0.0119659
1059	rs2242549	NDE1	RNF130	ILMN_1729294	-0.258754	0.0785655	-3.29348	0.00218475	0.0119659
1060	rs2242549	NDE1	WNK1	ILMN_1753165	0.230255	0.069891	3.29449	0.00217875	0.0119659
1061	rs2242549	NDE1	ITFG1	ILMN_1693310	-0.20988	0.0637353	-3.29299	0.00218768	0.0119693
1062	rs2242549	NDE1	LOC158301	ILMN_1767263	0.198589	0.0603119	3.29269	0.00218948	0.0119693
1063	rs2242549	NDE1	RCSD1	ILMN_1749006	-0.183415	0.0557214	-3.29165	0.00219575	0.0119922										Target
1064	rs2242549	NDE1	SCML1	ILMN_1776653	0.199243	0.060288	3.30486	0.00220064	0.0120076
1065	rs2242549	NDE1	BCL11B	ILMN_1665761	0.197033	0.0599082	3.28892	0.00221227	0.0120485										Target
1066	rs2242549	NDE1	CCDC112	ILMN_1761101	-0.222332	0.067308	-3.30321	0.00221049	0.0120485
1067	rs2242549	NDE1	CSNK1A1	ILMN_1775058	0.199746	0.0606288	3.29458	0.00221908	0.0120516
1068	rs2242549	NDE1	LONP2	ILMN_1691480	0.239467	0.0728299	3.28804	0.00221762	0.0120516
1069	rs2242549	NDE1	ROGDI	ILMN_1722738	-0.20918	0.0636196	-3.28798	0.00221794	0.0120516
1070	rs2242549	NDE1	GLB1	ILMN_1735155	-0.19361	0.058911	-3.28648	0.00222709	0.0120798					-0.081	0.034	-2.3	0.02
1071	rs2242549	NDE1	RANBP3	ILMN_2318811	0.197453	0.0600844	3.28626	0.00222842	0.0120798										Target
1072	rs2242549	NDE1	CTBP1	ILMN_2379734	-0.239373	0.0728521	-3.28574	0.0022316	0.0120843
1073	rs2242549	NDE1	TMCO3	ILMN_2220739	-0.229285	0.0697882	-3.28545	0.00223343	0.0120843
1074	rs2242549	NDE1	HDHD2	ILMN_1702265	-0.23579	0.0713323	-3.30551	0.00224261	0.0120905
1075	rs2242549	NDE1	HIST2H2BE	ILMN_1732071	-0.189134	0.0575832	-3.28454	0.00223898	0.0120905
1076	rs2242549	NDE1	IKBKE	ILMN_1755024	-0.21989	0.0668224	-3.29066	0.0022429	0.0120905					-0.087	0.043	-2	0.043
1077	rs2242549	NDE1	TPST2	ILMN_1695432	-0.225494	0.0686468	-3.28484	0.00223712	0.0120905
1078	rs2242549	NDE1	MS4A6A	ILMN_1797731	-0.194568	0.0592579	-3.28341	0.00224592	0.0120955
1079	rs2242549	NDE1	FABP5	ILMN_2146761	0.19676	0.0599502	3.28206	0.00225422	0.0121266
1080	rs2242549	NDE1	MID1IP1	ILMN_1668960	-0.187102	0.0570121	-3.2818	0.00225587	0.0121266
1081	rs2242549	NDE1	VCL	ILMN_2413527	-0.179585	0.0547436	-3.28048	0.00226398	0.012159										Target
1082	rs2242549	NDE1	LOC731999	ILMN_1660277	0.212384	0.0647754	3.27878	0.00227458	0.0121946
1083	rs2242549	NDE1	PARP15	ILMN_1776778	0.227778	0.0693289	3.28547	0.00227482	0.0121946
1084	rs2242549	NDE1	C14ORF159	ILMN_1721106	-0.210854	0.0643471	-3.27682	0.00228679	0.0122424					0.073	0.034	2.1	0.035
1085	rs2242549	NDE1	CPNE1	ILMN_1670841	-0.206627	0.0630646	-3.27644	0.00228921	0.0122424
1086	rs2242549	NDE1	PARP16	ILMN_1812080	-0.199188	0.0606721	-3.28302	0.00229005	0.0122424
1087	rs2242549	NDE1	FAM195B	ILMN_1733799	-0.197026	0.0601451	-3.27584	0.00229292	0.0122464
1088	rs2242549	NDE1	ATP9A	ILMN_2089073	-0.184021	0.0559552	-3.28872	0.00229892	0.0122586
1089	rs2242549	NDE1	PGCP	ILMN_1713031	-0.229117	0.0699635	-3.27481	0.00229943	0.0122586
1090	rs2242549	NDE1	HAVCR2	ILMN_1693826	0.205306	0.0627089	3.27395	0.00230482	0.0122681
1091	rs2242549	NDE1	MUDENG	ILMN_1741331	0.188837	0.0576887	3.27337	0.00230848	0.0122681
1092	rs2242549	NDE1	NIPBL	ILMN_1690136	0.216486	0.066004	3.27989	0.00230965	0.0122681
1093	rs2242549	NDE1	RXRB	ILMN_1774074	0.245104	0.0748803	3.27327	0.00230911	0.0122681
1094	rs2242549	NDE1	BRSK1	ILMN_2185845	-0.203529	0.0622522	-3.26942	0.00233357	0.0123672
1095	rs2242549	NDE1	OSCAR	ILMN_2367418	-0.218724	0.0669036	-3.26924	0.0023347	0.0123672
1096	rs2242549	NDE1	PRKAG2	ILMN_1797531	0.190561	0.0582877	3.26932	0.00233419	0.0123672
1097	rs2242549	NDE1	KIAA1632	ILMN_1762608	0.234297	0.071396	3.28165	0.0023433	0.0124014
1098	rs2242549	NDE1	C4ORF34	ILMN_1713892	-0.20662	0.0632454	-3.26696	0.00234932	0.0124107
1099	rs2242549	NDE1	LCP1	ILMN_1662932	-0.198528	0.0607666	-3.26706	0.00234869	0.0124107
1100	rs2242549	NDE1	CLEC12A	ILMN_2292178	-0.210063	0.064329	-3.26545	0.00235904	0.0124183
1101	rs2242549	NDE1	CPNE8	ILMN_2169761	-0.201546	0.0617216	-3.26541	0.00235932	0.0124183
1102	rs2242549	NDE1	DDX46	ILMN_1727001	0.220677	0.0675635	3.26622	0.0023541	0.0124183
1103	rs2242549	NDE1	ELAVL1	ILMN_1764873	0.217112	0.0662008	3.2796	0.00235635	0.0124183
1104	rs2242549	NDE1	TST	ILMN_1691572	-0.180083	0.0551668	-3.26434	0.00236619	0.0124431	-0.348237	0.158521	-2.19678	0.0353954	0.082	0.03	2.8	0.0063
1105	rs2242549	NDE1	ABTB1	ILMN_1802096	-0.187236	0.0574352	-3.25995	0.00239475	0.0125234
1106	rs2242549	NDE1	CMTM3	ILMN_2370208	-0.274141	0.0840823	-3.26039	0.00239187	0.0125234
1107	rs2242549	NDE1	LOC100130353	ILMN_3183750	0.187004	0.0573572	3.26034	0.0023922	0.0125234
1108	rs2242549	NDE1	LOC653489	ILMN_1711073	0.206141	0.0632366	3.25984	0.00239548	0.0125234
1109	rs2242549	NDE1	NR2C1	ILMN_1728983	0.190245	0.0582478	3.26614	0.00239762	0.0125234										Target
1110	rs2242549	NDE1	POGZ	ILMN_1652929	0.226648	0.0690536	3.28221	0.00238759	0.0125234
1111	rs2242549	NDE1	TCP11L2	ILMN_2231051	0.19461	0.0597084	3.25935	0.0023987	0.0125234
1112	rs2242549	NDE1	UGCGL1	ILMN_1755462	0.216095	0.0661491	3.26679	0.00239339	0.0125234
1113	rs2242549	NDE1	H1FX	ILMN_1773964	-0.182464	0.0560116	-3.2576	0.00241015	0.0125493					-0.064	0.032	-2	0.046
1114	rs2242549	NDE1	OAZ1	ILMN_1773080	-0.198872	0.0610419	-3.25796	0.00240783	0.0125493
1115	rs2242549	NDE1	SS18	ILMN_1741782	0.192905	0.0592118	3.25788	0.00240829	0.0125493
1116	rs2242549	NDE1	FERMT3	ILMN_2366330	-0.180355	0.0553724	-3.25713	0.00241326	0.0125542
1117	rs2242549	NDE1	TWF2	ILMN_1703305	-0.193771	0.0595015	-3.25657	0.00241692	0.012562
1118	rs2242549	NDE1	TOP2B	ILMN_1777663	0.20351	0.0625397	3.25409	0.00243336	0.0126362
1119	rs2242549	NDE1	C11ORF58	ILMN_3250798	0.214768	0.0660432	3.25194	0.00244769	0.0126765
1120	rs2242549	NDE1	HCK	ILMN_1791771	-0.204635	0.0629181	-3.2524	0.00244461	0.0126765
1121	rs2242549	NDE1	SLC27A3	ILMN_1719627	-0.198834	0.0611398	-3.25212	0.00244646	0.0126765
1122	rs2242549	NDE1	HIST1H2AC	ILMN_1792689	-0.207271	0.0637473	-3.25145	0.00245096	0.0126822
1123	rs2242549	NDE1	CD4	ILMN_1727284	-0.205898	0.0633701	-3.24914	0.00246645	0.012737
1124	rs2242549	NDE1	CST3	ILMN_1800354	-0.224114	0.0689745	-3.24923	0.00246584	0.012737										Target
1125	rs2242549	NDE1	SNX10	ILMN_2170949	-0.217789	0.0670348	-3.24889	0.00246814	0.012737
1126	rs2242549	NDE1	LY6E	ILMN_1695404	-0.204356	0.0629341	-3.24714	0.00247996	0.0127769
1127	rs2242549	NDE1	YIF1B	ILMN_1758055	-0.1792	0.0551878	-3.24709	0.00248026	0.0127769
1128	rs2242549	NDE1	FAM40B	ILMN_2161286	0.203047	0.06254	3.24667	0.00248309	0.0127801
1129	rs2242549	NDE1	CYTH1	ILMN_2403852	0.204651	0.0630701	3.24481	0.00249571	0.0128337
1130	rs2242549	NDE1	FASN	ILMN_1784871	0.183333	0.0565228	3.24353	0.00250445	0.0128558
1131	rs2242549	NDE1	SCO2	ILMN_1701621	-0.209152	0.0644807	-3.24364	0.00250368	0.0128558
1132	rs2242549	NDE1	RAB8A	ILMN_1760858	-0.230739	0.0711957	-3.2409	0.00252244	0.0129367
1133	rs2242549	NDE1	PISD	ILMN_1793934	0.186595	0.0575834	3.24043	0.0025257	0.012942
1134	rs2242549	NDE1	CLEC4A	ILMN_1709204	-0.221476	0.0683791	-3.23895	0.00253593	0.012983
1135	rs2242549	NDE1	CD247	ILMN_2377669	0.19229	0.0593898	3.23776	0.0025441	0.013011
1136	rs2242549	NDE1	SPOP	ILMN_2397024	0.230648	0.0712424	3.23751	0.00254588	0.013011
1137	rs2242549	NDE1	RBM33	ILMN_1747968	0.193414	0.0597719	3.23586	0.00255731	0.0130579
1138	rs2242549	NDE1	ATAD1	ILMN_1654497	0.174766	0.0540177	3.23535	0.00256091	0.0130648										Target
1139	rs2242549	NDE1	PIP5K2B	ILMN_1812105	0.211575	0.0654244	3.23389	0.00257107	0.0131051
1140	rs2242549	NDE1	TSPAN32	ILMN_2389970	-0.232401	0.0718786	-3.23325	0.00257558	0.0131166
1141	rs2242549	NDE1	GPATCH8	ILMN_1764617	0.203482	0.0627113	3.24474	0.00258861	0.0131714
1142	rs2242549	NDE1	FBXO8	ILMN_1672843	0.227647	0.0704773	3.23008	0.0025979	0.0131955										Target
1143	rs2242549	NDE1	ZNF644	ILMN_1671048	0.195634	0.0605649	3.23015	0.00259736	0.0131955
1144	rs2242549	NDE1	GBA	ILMN_2364110	-0.19587	0.0606618	-3.22889	0.00260631	0.0132267
1145	rs2242549	NDE1	FABP5L2	ILMN_3178258	0.222837	0.0684589	3.25505	0.00262166	0.0132713
1146	rs2242549	NDE1	KIAA0319L	ILMN_1683277	-0.221937	0.0687816	-3.22669	0.00262196	0.0132713										Target
1147	rs2242549	NDE1	SRPR	ILMN_1785660	0.182371	0.0565177	3.22678	0.00262127	0.0132713
1148	rs2242549	NDE1	MAPBPIP	ILMN_1756352	-0.200823	0.0622685	-3.22512	0.00263318	0.0133165
1149	rs2242549	NDE1	HS.512096	ILMN_1871233	0.207119	0.0642359	3.22435	0.00263866	0.013321
1150	rs2242549	NDE1	THOC4	ILMN_1688390	-0.183833	0.0570137	-3.22436	0.00263862	0.013321
1151	rs2242549	NDE1	PTPRA	ILMN_1723156	-0.245183	0.0760553	-3.22375	0.002643	0.0133302
1152	rs2242549	NDE1	SARS2	ILMN_1655684	-0.211191	0.0655169	-3.22346	0.00264509	0.0133302
1153	rs2242549	NDE1	NDRG3	ILMN_2385097	-0.203396	0.0631143	-3.22266	0.00265083	0.0133476
1154	rs2242549	NDE1	ARMC10	ILMN_2052598	-0.217008	0.0673599	-3.22162	0.00265835	0.0133656
1155	rs2242549	NDE1	KIF3B	ILMN_2081398	0.237273	0.0735057	3.22795	0.00265902	0.0133656										Target
1156	rs2242549	NDE1	SLC26A11	ILMN_1739751	0.223866	0.0694979	3.22119	0.00266139	0.013366					-0.11	0.047	-2.3	0.021
1157	rs2242549	NDE1	CP110	ILMN_1773200	0.209962	0.0650681	3.2268	0.00266729	0.013384
1158	rs2242549	NDE1	BACH2	ILMN_1659943	0.200224	0.0620747	3.22553	0.00267643	0.0133907										Target
1159	rs2242549	NDE1	HEG1	ILMN_1666122	0.177536	0.0551465	3.21935	0.00267476	0.0133907
1160	rs2242549	NDE1	LOC100134159	ILMN_3244728	0.19528	0.0606551	3.21952	0.00267355	0.0133907
1161	rs2242549	NDE1	TMEM106A	ILMN_3249244	0.217199	0.0674757	3.21893	0.00267784	0.0133907										Target
1162	rs2242549	NDE1	CAP1	ILMN_1797604	-0.212782	0.066139	-3.21719	0.00269047	0.0134307
1163	rs2242549	NDE1	QDPR	ILMN_1672443	-0.191846	0.0596264	-3.21747	0.00268846	0.0134307
1164	rs2242549	NDE1	AEBP2	ILMN_1803376	0.18126	0.0563468	3.21686	0.00269293	0.0134314
1165	rs2242549	NDE1	UBA6	ILMN_1675085	0.178493	0.0554987	3.21617	0.00269797	0.013445
1166	rs2242549	NDE1	C21ORF33	ILMN_1737588	-0.184081	0.057252	-3.21527	0.00270456	0.0134548
1167	rs2242549	NDE1	CUGBP2	ILMN_2400947	0.236423	0.0735261	3.2155	0.00270291	0.0134548
1168	rs2242549	NDE1	HNRPR	ILMN_2175894	0.173855	0.0541038	3.21336	0.00271863	0.0135132
1169	rs2242549	NDE1	SND1	ILMN_1775111	-0.203264	0.0633061	-3.21081	0.00273747	0.0135952
1170	rs2242549	NDE1	UBE2L6	ILMN_1769520	-0.215684	0.0671929	-3.20992	0.00274411	0.0136165
1171	rs2242549	NDE1	NUDT18	ILMN_1787885	-0.20597	0.0641887	-3.20882	0.0027523	0.0136455
1172	rs2242549	NDE1	LOC54103	ILMN_1772064	-0.18739	0.0584184	-3.20773	0.00276049	0.0136744
1173	rs2242549	NDE1	ARSA	ILMN_1656477	-0.27364	0.0853416	-3.20641	0.00277035	0.0136816
1174	rs2242549	NDE1	GRK5	ILMN_1728830	0.18884	0.0589135	3.20538	0.00277812	0.0136816
1175	rs2242549	NDE1	IER5L	ILMN_1755620	-0.206303	0.0639546	-3.22578	0.00277671	0.0136816										Target
1176	rs2242549	NDE1	NBPF8	ILMN_3230608	0.199406	0.0622106	3.20534	0.00277843	0.0136816
1177	rs2242549	NDE1	PPIG	ILMN_1807611	0.173772	0.0542121	3.20541	0.00277787	0.0136816
1178	rs2242549	NDE1	RAB4B	ILMN_2109994	-0.199932	0.0623726	-3.20545	0.00277759	0.0136816										Target
1179	rs2242549	NDE1	TMEM5	ILMN_1689704	-0.198928	0.0620464	-3.20612	0.00277256	0.0136816
1180	rs2242549	NDE1	P704P	ILMN_1793950	-0.247735	0.0769912	-3.2177	0.00278364	0.0136956
1181	rs2242549	NDE1	DCI	ILMN_2049303	-0.212738	0.0664071	-3.20355	0.00279197	0.0137044
1182	rs2242549	NDE1	HCLS1	ILMN_1727402	-0.212627	0.0663949	-3.20246	0.00280021	0.0137044
1183	rs2242549	NDE1	HS.572642	ILMN_1841620	0.184319	0.0575466	3.20296	0.00279643	0.0137044
1184	rs2242549	NDE1	IFI35	ILMN_1745374	-0.178275	0.0556588	-3.203	0.0027961	0.0137044
1185	rs2242549	NDE1	KCNK6	ILMN_1701173	-0.222684	0.0695376	-3.20235	0.00280102	0.0137044
1186	rs2242549	NDE1	NARG1L	ILMN_1801109	0.182543	0.0569892	3.20312	0.00279521	0.0137044
1187	rs2242549	NDE1	NUP155	ILMN_1768293	0.195369	0.0610102	3.20223	0.00280194	0.0137044
1188	rs2242549	NDE1	HLA-F	ILMN_1762861	-0.207357	0.0647666	-3.2016	0.00280672	0.0137162
1189	rs2242549	NDE1	PEA15	ILMN_1771376	-0.198979	0.062157	-3.20123	0.00280951	0.0137183										Target
1190	rs2242549	NDE1	WDR46	ILMN_2212354	-0.208472	0.065129	-3.20091	0.002812	0.0137189
1191	rs2242549	NDE1	POLR3E	ILMN_3241257	0.200256	0.0625742	3.20029	0.00281672	0.0137304
1192	rs2242549	NDE1	SURF1	ILMN_1663407	-0.197947	0.0618785	-3.19896	0.00282692	0.0137685
1193	rs2242549	NDE1	TSPAN17	ILMN_1777881	-0.171276	0.0535601	-3.19782	0.00283562	0.0137895										Target
1194	rs2242549	NDE1	U2AF1	ILMN_1772113	0.189683	0.0593172	3.19778	0.00283597	0.0137895
1195	rs2242549	NDE1	C4ORF33	ILMN_1812701	-0.187712	0.0586208	-3.20215	0.00285073	0.0138496
1196	rs2242549	NDE1	C10ORF118	ILMN_1734010	0.272693	0.0852098	3.20025	0.00286531	0.0138856										Target
1197	rs2242549	NDE1	MFSD1	ILMN_1789751	-0.178665	0.0559361	-3.1941	0.00286435	0.0138856
1198	rs2242549	NDE1	PHPT1	ILMN_1676611	-0.188874	0.0591257	-3.19445	0.00286165	0.0138856
1199	rs2242549	NDE1	UBE4A	ILMN_1739259	0.183366	0.0573188	3.19905	0.00287462	0.0139191
1200	rs2242549	NDE1	RAB32	ILMN_2115434	-0.202082	0.0633008	-3.19242	0.00287741	0.013921
1201	rs2242549	NDE1	DHX36	ILMN_2100000	0.183545	0.0575005	3.19205	0.00288026	0.0139232
1202	rs2242549	NDE1	BTK	ILMN_1662026	-0.185815	0.0582195	-3.19162	0.0028836	0.0139278
1203	rs2242549	NDE1	FGR	ILMN_1795158	-0.209873	0.0657769	-3.19069	0.00289091	0.0139399
1204	rs2242549	NDE1	UBE3A	ILMN_1764549	0.189848	0.0594992	3.19076	0.00289036	0.0139399
1205	rs2242549	NDE1	ZNF654	ILMN_2271894	0.191143	0.0594066	3.21755	0.00289565	0.0139511
1206	rs2242549	NDE1	PLD3	ILMN_1666976	-0.193851	0.0607873	-3.189	0.00290415	0.0139722
1207	rs2242549	NDE1	RYK	ILMN_1658526	0.193307	0.0606183	3.18891	0.00290484	0.0139722
1208	rs2242549	NDE1	KPNA1	ILMN_1676005	0.179782	0.0564012	3.18755	0.00291554	0.0140121
1209	rs2242549	NDE1	XPC	ILMN_1790807	0.221424	0.0695111	3.18545	0.00293216	0.0140803
1210	rs2242549	NDE1	C20ORF100	ILMN_2082209	0.210991	0.0662604	3.18427	0.00294155	0.0141137
1211	rs2242549	NDE1	CD36	ILMN_1784863	-0.197976	0.0622159	-3.18207	0.00295906	0.014178
1212	rs2242549	NDE1	MGST2	ILMN_1802027	-0.186813	0.0587099	-3.18198	0.00295982	0.014178
1213	rs2242549	NDE1	CYC1	ILMN_1815115	-0.191922	0.060351	-3.1801	0.00297483	0.0141913
1214	rs2242549	NDE1	NHP2	ILMN_3231390	-0.21746	0.0683608	-3.18106	0.00296716	0.0141913
1215	rs2242549	NDE1	SLC37A3	ILMN_2307598	0.203564	0.0638781	3.18676	0.00297121	0.0141913
1216	rs2242549	NDE1	SULT1A3	ILMN_3250899	-0.205769	0.0644408	-3.19314	0.00297287	0.0141913
1217	rs2242549	NDE1	UBL4A	ILMN_1742147	-0.18369	0.0577497	-3.1808	0.00296925	0.0141913
1218	rs2242549	NDE1	MANBAL	ILMN_1673944	0.187804	0.0590641	3.17966	0.00297837	0.0141965
1219	rs2242549	NDE1	FBXO21	ILMN_1745887	0.213916	0.0672921	3.17891	0.00298442	0.0142137										Target
1220	rs2242549	NDE1	RCBTB2	ILMN_2148668	-0.198875	0.06258	-3.17794	0.00299226	0.0142193
1221	rs2242549	NDE1	SCML1	ILMN_2340908	0.207525	0.0651685	3.18444	0.00298983	0.0142193
1222	rs2242549	NDE1	VPS28	ILMN_1790797	-0.176327	0.055486	-3.17786	0.00299295	0.0142193
1223	rs2242549	NDE1	BST1	ILMN_1770161	-0.212858	0.066995	-3.17722	0.00299811	0.0142322
1224	rs2242549	NDE1	KLHL12	ILMN_2164081	0.190574	0.0599906	3.17674	0.00300201	0.0142391
1225	rs2242549	NDE1	TMEM141	ILMN_1774066	-0.191239	0.0602264	-3.17534	0.00301336	0.0142812					0.1	0.033	3.1	0.002
1226	rs2242549	NDE1	SIGLEC14	ILMN_3243061	-0.230141	0.0718733	-3.20204	0.00301675	0.0142856
1227	rs2242549	NDE1	PPP1R16B	ILMN_1727098	0.176922	0.0557526	3.17334	0.00302964	0.014335										Target
1228	rs2242549	NDE1	LOC645128	ILMN_1751814	-0.199166	0.0627852	-3.17219	0.00303913	0.0143658
1229	rs2242549	NDE1	NKTR	ILMN_1721621	0.198823	0.0626818	3.17195	0.0030411	0.0143658					-0.047	0.018	-2.6	0.011
1230	rs2242549	NDE1	PHRF1	ILMN_3245476	0.186457	0.058789	3.17163	0.00304372	0.0143664
1231	rs2242549	NDE1	FHL3	ILMN_1703558	-0.193078	0.0608993	-3.17045	0.0030534	0.0144005
1232	rs2242549	NDE1	C12ORF11	ILMN_2196337	0.204973	0.0645564	3.1751	0.00306573	0.0144168
1233	rs2242549	NDE1	DYRK2	ILMN_1794588	0.201686	0.0636356	3.16939	0.00306216	0.0144168										Target
1234	rs2242549	NDE1	TMEM205	ILMN_1730734	-0.166785	0.0526331	-3.16883	0.00306681	0.0144168
1235	rs2242549	NDE1	UBE2H	ILMN_1757644	0.172368	0.0543936	3.1689	0.00306619	0.0144168
1236	rs2242549	NDE1	C7ORF50	ILMN_1718336	-0.220543	0.0696055	-3.16847	0.00306974	0.0144189
1237	rs2242549	NDE1	LOC728787	ILMN_3221828	-0.24423	0.0770912	-3.16807	0.00307308	0.014423
1238	rs2242549	NDE1	MLKL	ILMN_1737498	-0.194825	0.0611269	-3.18722	0.00307663	0.014428
1239	rs2242549	NDE1	SFRS4	ILMN_2175075	0.176956	0.0558874	3.16629	0.00308783	0.0144688
1240	rs2242549	NDE1	HS.568777	ILMN_1873620	0.179869	0.05684	3.16448	0.00310297	0.0145046
1241	rs2242549	NDE1	LSP1	ILMN_1654778	-0.190779	0.0602826	-3.16475	0.00310073	0.0145046
1242	rs2242549	NDE1	VAMP3	ILMN_1714527	-0.193115	0.0610249	-3.16454	0.00310251	0.0145046
1243	rs2242549	NDE1	HIST1H2BK	ILMN_1796179	-0.208537	0.0659302	-3.16299	0.00311545	0.0145364
1244	rs2242549	NDE1	LOC100132918	ILMN_3288830	0.245839	0.07726	3.18197	0.00311979	0.0145364
1245	rs2242549	NDE1	MAPKAP1	ILMN_1691526	-0.210813	0.0666546	-3.16276	0.00311739	0.0145364										Target
1246	rs2242549	NDE1	SELL	ILMN_1724422	-0.189493	0.0599101	-3.16296	0.00311571	0.0145364
1247	rs2242549	NDE1	FBXO21	ILMN_2358647	0.207047	0.0654935	3.16134	0.00312935	0.0145693										Target
1248	rs2242549	NDE1	GLOD4	ILMN_1738656	0.193578	0.0612506	3.16043	0.00313704	0.0145817					-0.084	0.033	-2.5	0.012		Target
1249	rs2242549	NDE1	TNF	ILMN_1728106	-0.185164	0.0585836	-3.16067	0.00313497	0.0145817
1250	rs2242549	NDE1	C1ORF109	ILMN_2077886	0.187135	0.0591305	3.16477	0.00315186	0.0145848
1251	rs2242549	NDE1	EXOSC10	ILMN_1670796	0.190333	0.0602436	3.15938	0.00314588	0.0145848
1252	rs2242549	NDE1	FAM3A	ILMN_1808356	-0.19366	0.0613124	-3.15857	0.00315277	0.0145848										Target
1253	rs2242549	NDE1	PLOD1	ILMN_1684391	-0.193847	0.0613681	-3.15876	0.00315122	0.0145848
1254	rs2242549	NDE1	RASGRP1	ILMN_1768958	0.184957	0.0585458	3.15918	0.00314758	0.0145848
1255	rs2242549	NDE1	RCAN3	ILMN_1688299	0.182573	0.057781	3.15975	0.00314281	0.0145848
1256	rs2242549	NDE1	LST1	ILMN_1718936	-0.197034	0.0624099	-3.1571	0.00316527	0.0146309
1257	rs2242549	NDE1	CHKB	ILMN_2331205	-0.263199	0.0833884	-3.15631	0.00317208	0.0146507
1258	rs2242549	NDE1	TSPO	ILMN_2349658	-0.199112	0.0630955	-3.15573	0.00317699	0.0146617
1259	rs2242549	NDE1	LOC440895	ILMN_1799569	0.208802	0.0661876	3.15469	0.00318587	0.0146911
1260	rs2242549	NDE1	DCTN1	ILMN_2412807	-0.191072	0.0605837	-3.15386	0.00319307	0.0147009
1261	rs2242549	NDE1	NDUFAF2	ILMN_1682857	-0.176767	0.056048	-3.15386	0.00319306	0.0147009
1262	rs2242549	NDE1	DUSP22	ILMN_1730765	-0.192834	0.0611709	-3.15238	0.00320576	0.0147359					-0.073	0.035	-2.1	0.037
1263	rs2242549	NDE1	RAB2B	ILMN_1753002	0.196688	0.0623897	3.15257	0.0032041	0.0147359
1264	rs2242549	NDE1	NOL10	ILMN_1775011	0.18743	0.059468	3.15179	0.00321091	0.0147363
1265	rs2242549	NDE1	NUP85	ILMN_1669635	0.195985	0.0621785	3.15197	0.0032093	0.0147363
1266	rs2242549	NDE1	CPVL	ILMN_1682928	-0.250158	0.0793841	-3.15123	0.0032157	0.0147466					-0.09	0.042	-2.1	0.034
1267	rs2242549	NDE1	FAM149B1	ILMN_3245452	-0.217604	0.0690624	-3.15084	0.00321911	0.0147493
1268	rs2242549	NDE1	YWHAH	ILMN_1728512	-0.185871	0.0589959	-3.15058	0.00322138	0.0147493
1269	rs2242549	NDE1	ZNF486	ILMN_1805668	0.21029	0.0668128	3.14744	0.00324864	0.0148624
1270	rs2242549	NDE1	SIK3	ILMN_1732343	0.177383	0.0563941	3.14542	0.00326638	0.0149318					-0.079	0.03	-2.6	0.0085
1271	rs2242549	NDE1	NADSYN1	ILMN_1779034	-0.272903	0.0868242	-3.14317	0.00328624	0.0150108
1272	rs2242549	NDE1	CALM3	ILMN_1666385	-0.177926	0.0566171	-3.14262	0.00329109	0.0150211
1273	rs2242549	NDE1	NUCKS1	ILMN_3251404	0.186961	0.0594978	3.14232	0.00329372	0.0150213
1274	rs2242549	NDE1	HS.348844	ILMN_1915188	0.217082	0.0691488	3.13935	0.0033201	0.0151255
1275	rs2242549	NDE1	UBE2L6	ILMN_1703108	-0.229618	0.0731461	-3.13916	0.00332177	0.0151255
1276	rs2242549	NDE1	CCDC137	ILMN_1743506	0.185914	0.0590048	3.15084	0.00332779	0.0151292
1277	rs2242549	NDE1	KLHL20	ILMN_1756525	0.231945	0.0739002	3.13862	0.00332659	0.0151292
1278	rs2242549	NDE1	BCL2L13	ILMN_2181445	-0.207744	0.066201	-3.13808	0.0033315	0.0151342	-0.319872	0.150745	-2.12194	0.0416793
1279	rs2242549	NDE1	LRRCC1	ILMN_2384807	-0.214987	0.0684174	-3.14229	0.00334735	0.0151943
1280	rs2242549	NDE1	METT11D1	ILMN_1782257	0.248902	0.0794198	3.13401	0.00336809	0.0152765
1281	rs2242549	NDE1	R3HDM2	ILMN_1764091	-0.19574	0.0624682	-3.13344	0.00337322	0.0152878
1282	rs2242549	NDE1	FBXO18	ILMN_1729430	-0.195676	0.0624783	-3.1319	0.0033872	0.0153392
1283	rs2242549	NDE1	PRDX5	ILMN_2383975	-0.21744	0.0694394	-3.13136	0.00339209	0.0153494
1284	rs2242549	NDE1	ABCB1	ILMN_1812070	0.186179	0.0593556	3.13667	0.00339797	0.0153521
1285	rs2242549	NDE1	POLD2	ILMN_3305304	-0.20558	0.0655371	-3.13685	0.00339632	0.0153521
1286	rs2242549	NDE1	DYNLRB1	ILMN_1766762	-0.20715	0.0662066	-3.12884	0.00341509	0.0154174
1287	rs2242549	NDE1	MAP2K5	ILMN_1718129	-0.231445	0.0737051	-3.14014	0.0034237	0.0154443
1288	rs2242549	NDE1	BZW2	ILMN_1676548	-0.185505	0.0593318	-3.12657	0.00343598	0.0154765
1289	rs2242549	NDE1	STAT4	ILMN_1785202	0.189813	0.0607101	3.12655	0.00343617	0.0154765
1290	rs2242549	NDE1	CELSR3	ILMN_1691290	0.193117	0.0615866	3.1357	0.00346432	0.015555
1291	rs2242549	NDE1	CRAT	ILMN_1737992	-0.216063	0.0691562	-3.12427	0.00345721	0.015555
1292	rs2242549	NDE1	TCF25	ILMN_1814971	0.227913	0.0729655	3.12357	0.00346373	0.015555					-0.078	0.036	-2.1	0.033
1293	rs2242549	NDE1	THOC1	ILMN_1802157	0.188392	0.0603062	3.12393	0.00346041	0.015555
1294	rs2242549	NDE1	DNAJB14	ILMN_1653266	0.173082	0.0554706	3.12024	0.00349476	0.0156682
1295	rs2242549	NDE1	TSC22D4	ILMN_1721636	-0.199467	0.0639272	-3.12022	0.00349494	0.0156682
1296	rs2242549	NDE1	ERI3	ILMN_3247882	-0.172772	0.0552899	-3.12484	0.00350695	0.0156891
1297	rs2242549	NDE1	RANBP3	ILMN_1723689	0.192401	0.0616894	3.11886	0.0035077	0.0156891										Target
1298	rs2242549	NDE1	TECR	ILMN_1720799	0.18573	0.0595407	3.11939	0.00350278	0.0156891
1299	rs2242549	NDE1	CCL3L1	ILMN_2218856	-0.216461	0.0694187	-3.11819	0.00351406	0.0156935										Target
1300	rs2242549	NDE1	HS.555181	ILMN_1859863	0.197506	0.0632298	3.12363	0.00351825	0.0156935
1301	rs2242549	NDE1	SNORD38A	ILMN_1684278	0.207884	0.0666785	3.1177	0.00351864	0.0156935
1302	rs2242549	NDE1	SPG21	ILMN_1657423	-0.252626	0.0810321	-3.11761	0.0035195	0.0156935
1303	rs2242549	NDE1	LOC645452	ILMN_3213185	0.213284	0.0684309	3.11678	0.00352732	0.0157163
1304	rs2242549	NDE1	MGST3	ILMN_1751956	-0.211679	0.0679288	-3.1162	0.00353283	0.0157288
1305	rs2242549	NDE1	SDHA	ILMN_2051232	0.197538	0.063402	3.11564	0.0035381	0.0157402
1306	rs2242549	NDE1	MED25	ILMN_1811823	-0.20098	0.0645148	-3.11526	0.00354175	0.0157443					-0.062	0.03	-2.1	0.04
1307	rs2242549	NDE1	XPO5	ILMN_1759495	0.258273	0.0827643	3.12059	0.00354684	0.0157549										Target
1308	rs2242549	NDE1	UTX	ILMN_1654488	0.188598	0.0605797	3.11322	0.00356113	0.0158063
1309	rs2242549	NDE1	TMEM1	ILMN_1778464	0.18303	0.0586867	3.11876	0.00356417	0.0158077
1310	rs2242549	NDE1	CARD9	ILMN_1712532	-0.200932	0.0645731	-3.1117	0.00357562	0.0158464
1311	rs2242549	NDE1	EDC4	ILMN_1665212	0.183569	0.0590086	3.11089	0.00358336	0.0158593
1312	rs2242549	NDE1	LOC643319	ILMN_1766539	-0.197044	0.0633412	-3.11083	0.00358399	0.0158593
1313	rs2242549	NDE1	ZNF593	ILMN_1703441	-0.183642	0.0590399	-3.11046	0.00358748	0.0158626
1314	rs2242549	NDE1	CARKD	ILMN_1783546	0.187493	0.0602865	3.11004	0.00359156	0.0158686
1315	rs2242549	NDE1	ANAPC11	ILMN_1722102	-0.182234	0.0586104	-3.10924	0.00359928	0.0158863
1316	rs2242549	NDE1	CHMP2A	ILMN_1671893	-0.186587	0.0600142	-3.10905	0.00360104	0.0158863
1317	rs2242549	NDE1	DNASE1L1	ILMN_1681695	-0.196762	0.0633117	-3.10783	0.00361282	0.0159224
1318	rs2242549	NDE1	RNF126	ILMN_1790741	0.199407	0.0641668	3.10764	0.00361472	0.0159224
1319	rs2242549	NDE1	WDR75	ILMN_1801869	0.21403	0.0688867	3.10698	0.00362106	0.0159383
1320	rs2242549	NDE1	DEF8	ILMN_1767509	-0.191777	0.0617383	-3.10628	0.00362785	0.0159512					-0.058	0.024	-2.4	0.016
1321	rs2242549	NDE1	OAS3	ILMN_1745397	-0.179639	0.0577258	-3.11194	0.00362949	0.0159512										Target
1322	rs2242549	NDE1	LOC646463	ILMN_1721651	0.18174	0.0585255	3.1053	0.00363733	0.0159736
1323	rs2242549	NDE1	TAF10	ILMN_1721093	-0.179851	0.0579333	-3.10445	0.00364561	0.0159978					0.074	0.035	2.2	0.032
1324	rs2242549	NDE1	ACCS	ILMN_3187680	-0.192823	0.0621362	-3.10323	0.00365757	0.0160019
1325	rs2242549	NDE1	ENTPD1	ILMN_1773125	-0.203332	0.0655223	-3.10325	0.00365736	0.0160019
1326	rs2242549	NDE1	TLK2	ILMN_1663486	0.177091	0.0570569	3.10375	0.00365246	0.0160019
1327	rs2242549	NDE1	ZNF500	ILMN_1700238	0.184265	0.0593724	3.10355	0.00365442	0.0160019									ZNF500
1328	rs2242549	NDE1	C16ORF42	ILMN_1713884	-0.247492	0.0791375	-3.12736	0.00367073	0.016025
1329	rs2242549	NDE1	CNIH4	ILMN_1714759	0.213554	0.0688598	3.10128	0.00367665	0.016025
1330	rs2242549	NDE1	DNAJC8	ILMN_1698258	0.210576	0.067892	3.10163	0.00367326	0.016025
1331	rs2242549	NDE1	DYNLL1	ILMN_2300186	-0.208847	0.0673407	-3.10135	0.00367598	0.016025
1332	rs2242549	NDE1	TRIM39	ILMN_2413517	0.204174	0.0657011	3.10762	0.00367148	0.016025
1333	rs2242549	NDE1	CEP135	ILMN_1693766	0.183504	0.0591849	3.10052	0.00368417	0.0160442
1334	rs2242549	NDE1	CMTM3	ILMN_1705442	-0.209962	0.0677298	-3.09999	0.00368933	0.0160442
1335	rs2242549	NDE1	STAT5A	ILMN_1753547	0.190118	0.0613249	3.10018	0.00368747	0.0160442
1336	rs2242549	NDE1	FAM156B	ILMN_3244110	-0.23428	0.0756682	-3.09615	0.00372737	0.0161974
1337	rs2242549	NDE1	CASP1	ILMN_2326509	-0.190596	0.0615889	-3.09466	0.00374229	0.0161992
1338	rs2242549	NDE1	HMBS	ILMN_1685954	-0.209688	0.0671886	-3.12089	0.00373338	0.0161992
1339	rs2242549	NDE1	LOC100133328	ILMN_3287266	-0.181744	0.0587326	-3.09443	0.00374452	0.0161992
1340	rs2242549	NDE1	MPST	ILMN_1764596	-0.192184	0.0621053	-3.09449	0.00374397	0.0161992
1341	rs2242549	NDE1	TRIM23	ILMN_1752741	0.187667	0.0606355	3.095	0.00373889	0.0161992					0.048	0.024	2	0.05
1342	rs2242549	NDE1	ZMYM2	ILMN_1661636	0.198001	0.0639698	3.09522	0.00373666	0.0161992
1343	rs2242549	NDE1	CTNNBL1	ILMN_2063925	0.183809	0.0594131	3.09374	0.00375147	0.0162172
1344	rs2242549	NDE1	UBR5	ILMN_1741253	0.183116	0.0591953	3.09342	0.00375467	0.0162189
1345	rs2242549	NDE1	PRKX	ILMN_2205050	0.187361	0.0605782	3.09287	0.00376016	0.0162306										Target
1346	rs2242549	NDE1	APOA1BP	ILMN_1729533	-0.224076	0.0724605	-3.09239	0.00376502	0.016231					0.07	0.023	3	0.0028
1347	rs2242549	NDE1	WHSC2	ILMN_1815083	0.189508	0.0612838	3.09231	0.00376584	0.016231
1348	rs2242549	NDE1	PRDX5	ILMN_1815024	-0.193101	0.0624661	-3.09129	0.00377604	0.0162409
1349	rs2242549	NDE1	SH2D3C	ILMN_1775734	-0.213144	0.0689433	-3.09159	0.00377308	0.0162409
1350	rs2242549	NDE1	UFSP2	ILMN_1756311	-0.190279	0.06144	-3.097	0.00377654	0.0162409					-0.11	0.044	-2.4	0.016
1351	rs2242549	NDE1	LOC25845	ILMN_3239925	0.206177	0.0667424	3.08914	0.00379782	0.0163096
1352	rs2242549	NDE1	LOC727761	ILMN_1716445	-0.208977	0.0672594	-3.10703	0.00380202	0.0163096
1353	rs2242549	NDE1	NFE2L1	ILMN_1739450	0.17016	0.0550879	3.08889	0.00380034	0.0163096										Target
1354	rs2242549	NDE1	PRKCB	ILMN_3222974	-0.207954	0.0673306	-3.08855	0.00380375	0.0163096					-0.062	0.027	-2.3	0.023		Target
1355	rs2242549	NDE1	PKM2	ILMN_2366634	-0.199572	0.0646834	-3.08537	0.00383619	0.0164366
1356	rs2242549	NDE1	TSPAN32	ILMN_1760449	-0.188899	0.0611307	-3.09008	0.0038465	0.0164686
1357	rs2242549	NDE1	CCDC77	ILMN_2101375	0.197451	0.0640344	3.08351	0.00385519	0.0164721										Target
1358	rs2242549	NDE1	LASS5	ILMN_2208495	0.216067	0.0700792	3.08318	0.00385867	0.0164721
1359	rs2242549	NDE1	MSI2	ILMN_1713088	0.212125	0.0686604	3.08948	0.00385263	0.0164721					-0.068	0.034	-2	0.047
1360	rs2242549	NDE1	RHBDL2	ILMN_2053538	0.175318	0.056862	3.08322	0.00385821	0.0164721
1361	rs2242549	NDE1	CRK	ILMN_1666494	0.204573	0.0658293	3.10763	0.00386486	0.0164864										Target
1362	rs2242549	NDE1	MAX	ILMN_1706546	0.199896	0.0648774	3.08113	0.00387974	0.0165377										Target
1363	rs2242549	NDE1	STUB1	ILMN_1756126	-0.198111	0.0643042	-3.08084	0.00388275	0.0165384
1364	rs2242549	NDE1	TCTA	ILMN_1700001	-0.184082	0.0597567	-3.08053	0.00388597	0.01654										Target
1365	rs2242549	NDE1	RABEP1	ILMN_1719622	0.215799	0.0700727	3.07964	0.00389522	0.0165559
1366	rs2242549	NDE1	TBC1D2B	ILMN_2064606	0.169233	0.0549527	3.07962	0.00389542	0.0165559
1367	rs2242549	NDE1	ALDH6A1	ILMN_1785284	-0.187304	0.0606051	-3.09056	0.00390357	0.0165663
1368	rs2242549	NDE1	GPR172A	ILMN_2041577	-0.187319	0.0608356	-3.0791	0.00390082	0.0165663
1369	rs2242549	NDE1	CXORF40A	ILMN_2064655	0.192176	0.0624412	3.07771	0.00391525	0.0165674
1370	rs2242549	NDE1	NOP56	ILMN_1787628	0.217022	0.0705022	3.07823	0.00390989	0.0165674
1371	rs2242549	NDE1	TMEM173	ILMN_2145116	-0.20444	0.0664191	-3.07803	0.00391198	0.0165674
1372	rs2242549	NDE1	VRK1	ILMN_1805828	0.183411	0.0595891	3.07793	0.003913	0.0165674
1373	rs2242549	NDE1	DGAT1	ILMN_1704091	-0.199495	0.0648505	-3.07623	0.00393071	0.0166208	-0.292763	0.135891	-2.15439	0.0388423
1374	rs2242549	NDE1	ANXA7	ILMN_1703791	0.247231	0.0803867	3.07552	0.00393813	0.01664
1375	rs2242549	NDE1	ZNF383	ILMN_1799488	0.24027	0.0773264	3.10721	0.00394303	0.0166486
1376	rs2242549	NDE1	SRP54	ILMN_1753862	0.181924	0.059167	3.07474	0.00394632	0.0166504					-0.059	0.029	-2.1	0.041
1377	rs2242549	NDE1	LOC100132727	ILMN_3243175	0.198797	0.0646885	3.07314	0.00396316	0.0166982
1378	rs2242549	NDE1	WDR18	ILMN_1694479	-0.190882	0.0621133	-3.07312	0.00396341	0.0166982
1379	rs2242549	NDE1	NDUFB1	ILMN_1724367	0.256241	0.0827225	3.0976	0.00396723	0.0167022
1380	rs2242549	NDE1	CEP152	ILMN_2199676	0.187883	0.0610464	3.0777	0.00397477	0.0167218
1381	rs2242549	NDE1	C17ORF49	ILMN_1763688	-0.183417	0.0597714	-3.06864	0.00401095	0.0168618
1382	rs2242549	NDE1	LILRA5	ILMN_2357419	-0.176665	0.0575874	-3.06776	0.00402029	0.0168644
1383	rs2242549	NDE1	MIF4GD	ILMN_1743806	-0.183309	0.0597494	-3.06797	0.00401808	0.0168644
1384	rs2242549	NDE1	SNUPN	ILMN_2364535	-0.200236	0.0652609	-3.06824	0.00401516	0.0168644
1385	rs2242549	NDE1	CAB39	ILMN_1765858	0.186704	0.0608704	3.06724	0.00402593	0.0168675
1386	rs2242549	NDE1	DNAJC10	ILMN_2151541	-0.189066	0.0616421	-3.06715	0.00402684	0.0168675
1387	rs2242549	NDE1	DECR1	ILMN_1720838	-0.182165	0.0594029	-3.0666	0.00403278	0.0168802
1388	rs2242549	NDE1	LOC642956	ILMN_3210741	0.186264	0.0607607	3.06553	0.00404423	0.016916
1389	rs2242549	NDE1	LOC644642	ILMN_1812250	0.197197	0.0643412	3.06485	0.0040515	0.0169342
1390	rs2242549	NDE1	DPM3	ILMN_2402674	-0.172556	0.0563245	-3.06361	0.0040649	0.0169396
1391	rs2242549	NDE1	JAZF1	ILMN_1682727	-0.182822	0.0596698	-3.06389	0.00406192	0.0169396
1392	rs2242549	NDE1	MTMR9	ILMN_1652521	0.198596	0.064829	3.06338	0.00406738	0.0169396										Target
1393	rs2242549	NDE1	RAB31	ILMN_1660691	-0.236281	0.0771222	-3.06372	0.00406375	0.0169396
1394	rs2242549	NDE1	TIGA1	ILMN_1654609	0.250549	0.0817771	3.0638	0.00406289	0.0169396
1395	rs2242549	NDE1	LOC653086	ILMN_1814039	0.193992	0.0633401	3.06271	0.00407464	0.0169576
1396	rs2242549	NDE1	C15ORF39	ILMN_1793729	-0.170949	0.0558315	-3.06187	0.00408377	0.0169629										Target
1397	rs2242549	NDE1	LOC255167	ILMN_3206804	0.188745	0.0616668	3.06073	0.00409615	0.0169629
1398	rs2242549	NDE1	LOC389873	ILMN_3277715	0.168451	0.0550218	3.06154	0.00408738	0.0169629
1399	rs2242549	NDE1	NR2C2	ILMN_1724479	0.198112	0.0646084	3.06635	0.00409594	0.0169629
1400	rs2242549	NDE1	ROMO1	ILMN_3234993	-0.204303	0.066756	-3.06044	0.00409928	0.0169629
1401	rs2242549	NDE1	SUMF2	ILMN_2345872	-0.170733	0.0557622	-3.0618	0.0040845	0.0169629
1402	rs2242549	NDE1	TSPO	ILMN_2260991	-0.214717	0.0701496	-3.06085	0.00409486	0.0169629
1403	rs2242549	NDE1	UNC13D	ILMN_1773380	-0.228295	0.0745903	-3.06065	0.00409699	0.0169629
1404	rs2242549	NDE1	F13A1	ILMN_1717163	-0.180727	0.0590933	-3.05833	0.00412237	0.0170099
1405	rs2242549	NDE1	FLJ23584	ILMN_1684155	-0.221458	0.072401	-3.05876	0.00411761	0.0170099
1406	rs2242549	NDE1	FOXP1	ILMN_2250923	0.195856	0.0640279	3.05892	0.00411594	0.0170099
1407	rs2242549	NDE1	LY96	ILMN_1724533	-0.204633	0.0669097	-3.05835	0.00412214	0.0170099
1408	rs2242549	NDE1	LOC644869	ILMN_1665571	-0.180007	0.0583968	-3.08248	0.00412642	0.0170146
1409	rs2242549	NDE1	CYTIP	ILMN_3235928	0.214185	0.0698103	3.06811	0.00414131	0.0170517
1410	rs2242549	NDE1	TP53BP1	ILMN_1664440	0.186086	0.0607647	3.06239	0.00413902	0.0170517
1411	rs2242549	NDE1	KIAA1370	ILMN_2102960	0.174906	0.0571406	3.06098	0.00415453	0.0170941
1412	rs2242549	NDE1	CTSA	ILMN_1719286	-0.174291	0.0570898	-3.05294	0.00418179	0.017194
1413	rs2242549	NDE1	LOC647195	ILMN_1732313	-0.225654	0.0739239	-3.05252	0.00418646	0.017201
1414	rs2242549	NDE1	PPP1R7	ILMN_1808333	-0.181161	0.0593616	-3.05182	0.00419421	0.0172122
1415	rs2242549	NDE1	SLC41A3	ILMN_2356111	0.221689	0.0726435	3.05174	0.00419511	0.0172122										Target
1416	rs2242549	NDE1	GPS2	ILMN_1815158	-0.222057	0.0727991	-3.05028	0.00421141	0.0172304					-0.067	0.029	-2.3	0.02
1417	rs2242549	NDE1	HNRNPAB	ILMN_1696485	-0.204265	0.0669517	-3.05094	0.00420404	0.0172304
1418	rs2242549	NDE1	LOC728779	ILMN_3305508	0.210689	0.0690717	3.0503	0.00421115	0.0172304
1419	rs2242549	NDE1	UBE2F	ILMN_2164242	-0.216262	0.0708989	-3.05029	0.0042112	0.0172304										Target
1420	rs2242549	NDE1	ELP2	ILMN_1709132	0.196855	0.0645459	3.04985	0.00421621	0.0172379
1421	rs2242549	NDE1	DNM2	ILMN_1656822	-0.244024	0.0800644	-3.04784	0.00423865	0.0173174										Target
1422	rs2242549	NDE1	DNAJC30	ILMN_3246801	0.208112	0.0683022	3.04693	0.00424898	0.0173475
1423	rs2242549	NDE1	NAGK	ILMN_1716547	-0.206695	0.0678456	-3.04655	0.00425324	0.0173526					-0.1	0.047	-2.2	0.029
1424	rs2242549	NDE1	CDC42SE1	ILMN_2349138	-0.190488	0.062542	-3.04576	0.00426217	0.0173647
1425	rs2242549	NDE1	ZFR	ILMN_1814113	0.18886	0.0620047	3.04589	0.00426062	0.0173647
1426	rs2242549	NDE1	ACSS2	ILMN_1714197	-0.208758	0.0685835	-3.04385	0.00428377	0.0174038
1427	rs2242549	NDE1	KIAA0748	ILMN_1690139	0.207746	0.0682339	3.04462	0.00427508	0.0174038
1428	rs2242549	NDE1	PSME3	ILMN_1800975	-0.231536	0.076055	-3.04432	0.00427844	0.0174038
1429	rs2242549	NDE1	SPAG9	ILMN_2263718	0.17961	0.0590036	3.04406	0.00428142	0.0174038
1430	rs2242549	NDE1	POR	ILMN_1677768	0.234434	0.0770289	3.04346	0.00428821	0.0174097					-0.049	0.021	-2.3	0.022
1431	rs2242549	NDE1	CD44	ILMN_1778625	0.174985	0.0575206	3.04212	0.00430346	0.017435
1432	rs2242549	NDE1	CUL5	ILMN_2176955	0.180243	0.059248	3.04218	0.00430273	0.017435
1433	rs2242549	NDE1	TTYH3	ILMN_1692731	-0.242759	0.0797905	-3.04245	0.00429965	0.017435
1434	rs2242549	NDE1	CCDC55	ILMN_1702541	0.217183	0.0711341	3.05316	0.00430709	0.0174375
1435	rs2242549	NDE1	CTSC	ILMN_1696347	-0.199303	0.065541	-3.04089	0.00431745	0.0174381										Target
1436	rs2242549	NDE1	MEA1	ILMN_1727073	-0.183889	0.0604696	-3.04102	0.00431597	0.0174381
1437	rs2242549	NDE1	NME4	ILMN_1800634	-0.178093	0.0585691	-3.04074	0.00431924	0.0174381
1438	rs2242549	NDE1	RFXANK	ILMN_1780987	-0.168216	0.0553145	-3.04109	0.00431524	0.0174381
1439	rs2242549	NDE1	CYB5R1	ILMN_1729237	-0.17469	0.057455	-3.04046	0.00432243	0.0174388
1440	rs2242549	NDE1	TCERG1	ILMN_2289301	0.258079	0.0844143	3.05729	0.00433051	0.0174593
1441	rs2242549	NDE1	LOC441253	ILMN_3281684	0.192373	0.0633005	3.03904	0.00433874	0.0174803
1442	rs2242549	NDE1	GMCL1	ILMN_1670532	0.182273	0.0600147	3.03714	0.00436057	0.0175478
1443	rs2242549	NDE1	RAG1AP1	ILMN_2218648	-0.185754	0.0611626	-3.03706	0.00436152	0.0175478
1444	rs2242549	NDE1	USP9X	ILMN_1656165	0.181843	0.0598855	3.03651	0.00436786	0.0175611
1445	rs2242549	NDE1	LOC652734	ILMN_1730549	0.193134	0.0632782	3.05214	0.004389	0.0176339
1446	rs2242549	NDE1	FES	ILMN_1693650	-0.189101	0.0623398	-3.03339	0.00440404	0.0176577	-0.372183	0.167689	-2.21949	0.0336639
1447	rs2242549	NDE1	TESC	ILMN_1750181	-0.19919	0.0656554	-3.03387	0.00439842	0.0176577
1448	rs2242549	NDE1	TNFSF13B	ILMN_2066858	-0.189628	0.0625122	-3.03345	0.00440331	0.0176577
1449	rs2242549	NDE1	NAAA	ILMN_2391512	-0.210158	0.0692949	-3.03281	0.00441085	0.0176728
1450	rs2242549	NDE1	C20ORF52	ILMN_1801633	-0.193059	0.0636672	-3.03231	0.00441671	0.017684
1451	rs2242549	NDE1	BIRC3	ILMN_1776181	0.192326	0.0634351	3.03185	0.00442204	0.0176925
1452	rs2242549	NDE1	LOC100134053	ILMN_3239895	0.190599	0.0628707	3.0316	0.00442492	0.0176925
1453	rs2242549	NDE1	CAPG	ILMN_1655821	-0.185189	0.0609926	-3.03626	0.0044343	0.0177178
1454	rs2242549	NDE1	PHF3	ILMN_1798164	0.197416	0.0651768	3.02893	0.00445631	0.0177935
1455	rs2242549	NDE1	FBXW5	ILMN_1701375	-0.18416	0.0608144	-3.02823	0.00446458	0.0178047
1456	rs2242549	NDE1	HS.570636	ILMN_1913537	0.2471	0.0816017	3.02812	0.00446584	0.0178047
1457	rs2242549	NDE1	KIF13B	ILMN_1686562	0.181681	0.0600071	3.02765	0.00447138	0.0178047										Target
1458	rs2242549	NDE1	SAC3D1	ILMN_1776674	-0.184258	0.0606308	-3.03902	0.00446967	0.0178047										Target
1459	rs2242549	NDE1	RINT1	ILMN_1784584	0.192694	0.0636518	3.02731	0.00447541	0.0178085
1460	rs2242549	NDE1	RPA1	ILMN_1795719	-0.194202	0.0642153	-3.02424	0.00451194	0.0179416
1461	rs2242549	NDE1	RAPGEF1	ILMN_1678799	0.285246	0.0936597	3.04555	0.00454113	0.0180453
1462	rs2242549	NDE1	EIF2S1	ILMN_1739821	0.188066	0.0622549	3.02091	0.0045518	0.0180753
1463	rs2242549	NDE1	HS.444683	ILMN_1854383	0.192693	0.0637937	3.02057	0.00455588	0.0180771
1464	rs2242549	NDE1	NR2C1	ILMN_2326675	0.195011	0.0645656	3.02035	0.00455847	0.0180771										Target
1465	rs2242549	NDE1	AGPAT2	ILMN_1681081	-0.198312	0.0656726	-3.0197	0.00456627	0.0180957
1466	rs2242549	NDE1	HS.130916	ILMN_1863284	0.183088	0.0606582	3.01836	0.00458252	0.018127
1467	rs2242549	NDE1	LOC440349	ILMN_1761422	0.238339	0.0788242	3.02367	0.00458354	0.018127
1468	rs2242549	NDE1	RNY3	ILMN_3239225	0.218039	0.0722357	3.01844	0.00458158	0.018127
1469	rs2242549	NDE1	ARCN1	ILMN_1699703	0.182876	0.0606304	3.01625	0.0046081	0.0182117
1470	rs2242549	NDE1	IDH3G	ILMN_1802706	-0.191892	0.0636459	-3.01499	0.00462339	0.0182473					-0.05	0.025	-2	0.049		Target
1471	rs2242549	NDE1	PYGL	ILMN_1696187	-0.180729	0.0599401	-3.01516	0.00462142	0.0182473
1472	rs2242549	NDE1	C17ORF87	ILMN_1682761	-0.179608	0.0595846	-3.01433	0.00463151	0.0182669
1473	rs2242549	NDE1	HEBP1	ILMN_1802557	-0.175361	0.0581919	-3.01349	0.00464183	0.0182737
1474	rs2242549	NDE1	TDG	ILMN_1777096	0.191066	0.0633962	3.01384	0.00463751	0.0182737
1475	rs2242549	NDE1	TNRC6A	ILMN_1714622	0.222092	0.0737011	3.01342	0.00464268	0.0182737
1476	rs2242549	NDE1	XRCC5	ILMN_2105983	0.200532	0.0665563	3.01298	0.00464806	0.0182825
1477	rs2242549	NDE1	ABCC5	ILMN_1706531	-0.180226	0.0598436	-3.01161	0.00466479	0.0183359										Target
1478	rs2242549	NDE1	SH2B2	ILMN_1669833	-0.214857	0.071236	-3.01613	0.00467522	0.0183645
1479	rs2242549	NDE1	MRPL11	ILMN_2316540	-0.214387	0.0712182	-3.01028	0.00468119	0.0183755
1480	rs2242549	NDE1	METT11D1	ILMN_2276811	0.212754	0.0707036	3.0091	0.00469579	0.0184203
1481	rs2242549	NDE1	CGGBP1	ILMN_2387090	0.176392	0.0586504	3.00751	0.00471551	0.0184727										Target
1482	rs2242549	NDE1	CRYL1	ILMN_1714397	-0.178518	0.059357	-3.00752	0.00471535	0.0184727
1483	rs2242549	NDE1	CXORF57	ILMN_1703279	0.225708	0.0748042	3.01731	0.00473056	0.0184968
1484	rs2242549	NDE1	SPTBN1	ILMN_1661335	0.180531	0.0600428	3.0067	0.00472556	0.0184968										Target
1485	rs2242549	NDE1	TMEM91	ILMN_2211065	-0.175711	0.0584484	-3.00625	0.00473121	0.0184968
1486	rs2242549	NDE1	LEPROTL1	ILMN_1752591	0.177486	0.0590518	3.00559	0.00473943	0.0185165
1487	rs2242549	NDE1	AGAP6	ILMN_3239130	0.266407	0.0886527	3.00506	0.00474604	0.0185173
1488	rs2242549	NDE1	FTSJ3	ILMN_1811692	0.166833	0.0555136	3.00526	0.00474361	0.0185173
1489	rs2242549	NDE1	SLC2A5	ILMN_1671337	0.204863	0.0682086	3.00347	0.00476598	0.0185827
1490	rs2242549	NDE1	CDKN1C	ILMN_1718565	-0.198785	0.0661992	-3.00284	0.00477393	0.0185872
1491	rs2242549	NDE1	CHMP7	ILMN_1795933	0.211354	0.0702543	3.00841	0.00477079	0.0185872										Target
1492	rs2242549	NDE1	UBR4	ILMN_1699226	0.210697	0.070171	3.00261	0.00477674	0.0185872
1493	rs2242549	NDE1	RNF13	ILMN_2339748	-0.188099	0.062651	-3.00233	0.00478029	0.0185885
1494	rs2242549	NDE1	AOF2	ILMN_1813840	0.186523	0.0621399	3.00166	0.00478873	0.0185934
1495	rs2242549	NDE1	C9ORF69	ILMN_3244065	-0.199171	0.0663484	-3.00189	0.00478589	0.0185934										Target
1496	rs2242549	NDE1	LOC606724	ILMN_2125747	-0.181215	0.0603754	-3.00147	0.00479115	0.0185934
1497	rs2242549	NDE1	RSBN1	ILMN_1791097	0.178969	0.0596382	3.00092	0.00479811	0.018608					0.066	0.024	2.7	0.0065
1498	rs2242549	NDE1	LOC642197	ILMN_1783469	-0.190868	0.0636195	-3.00015	0.00480789	0.018621
1499	rs2242549	NDE1	NCF1C	ILMN_2112988	-0.176389	0.0587903	-3.0003	0.00480591	0.018621
1500	rs2242549	NDE1	LOC391334	ILMN_3283244	0.1888	0.0629469	2.99935	0.00481798	0.0186352
1501	rs2242549	NDE1	NIPA2	ILMN_1720344	0.184028	0.0613526	2.99951	0.00481598	0.0186352
1502	rs2242549	NDE1	PLA2G2D	ILMN_2233050	0.215293	0.071797	2.99864	0.00482703	0.0186578
1503	rs2242549	NDE1	ISG15	ILMN_2054019	-0.173228	0.0577806	-2.99803	0.00483471	0.018675
1504	rs2242549	NDE1	LOC728640	ILMN_3225406	0.195324	0.0651669	2.9973	0.00484409	0.0186981
1505	rs2242549	NDE1	SYNJ2BP	ILMN_1697793	0.195819	0.0653371	2.99706	0.00484712	0.0186981
1506	rs2242549	NDE1	HIP1R	ILMN_2396148	0.20256	0.0674877	3.00143	0.00485891	0.0187187										Target
1507	rs2242549	NDE1	KIFAP3	ILMN_2119224	0.207106	0.0690009	3.0015	0.00485803	0.0187187
1508	rs2242549	NDE1	FLJ35390	ILMN_3269655	0.199383	0.0665532	2.99585	0.00486256	0.0187203
1509	rs2242549	NDE1	C11ORF46	ILMN_1767642	0.185732	0.0620454	2.99349	0.00489287	0.0188097
1510	rs2242549	NDE1	KIAA1370	ILMN_1700733	0.175048	0.0584802	2.99328	0.0048955	0.0188097
1511	rs2242549	NDE1	TBC1D23	ILMN_2228044	0.196891	0.0656564	2.99881	0.00489228	0.0188097
1512	rs2242549	NDE1	GPR89C	ILMN_1696510	0.166689	0.0556994	2.99266	0.00490352	0.0188109
1513	rs2242549	NDE1	HIST2H2AC	ILMN_1768973	-0.168917	0.0564577	-2.99192	0.00491307	0.0188109					-0.094	0.037	-2.6	0.011
1514	rs2242549	NDE1	LOC649555	ILMN_1803799	0.214964	0.0717045	2.99792	0.00490373	0.0188109
1515	rs2242549	NDE1	NBPF20	ILMN_2115490	0.231656	0.0774251	2.992	0.00491196	0.0188109					0.17	0.069	2.4	0.017
1516	rs2242549	NDE1	RNPEPL1	ILMN_1694730	-0.206519	0.0690213	-2.9921	0.00491071	0.0188109										Target
1517	rs2242549	NDE1	ZNF408	ILMN_1739618	-0.205703	0.0687569	-2.99175	0.00491525	0.0188109
1518	rs2242549	NDE1	HEATR3	ILMN_1808219	-0.197763	0.0661096	-2.99144	0.0049193	0.018814
1519	rs2242549	NDE1	SLAMF1	ILMN_1770768	0.182449	0.0609969	2.99112	0.00492336	0.0188172
1520	rs2242549	NDE1	SPATA13	ILMN_1742824	0.150635	0.0503747	2.9903	0.00493403	0.0188455
1521	rs2242549	NDE1	CAPN1	ILMN_1705261	-0.187082	0.062604	-2.98835	0.00495944	0.0189177					-0.068	0.031	-2.2	0.028
1522	rs2242549	NDE1	YIPF1	ILMN_1803564	-0.186367	0.0623625	-2.98845	0.00495807	0.0189177
1523	rs2242549	NDE1	TMEM149	ILMN_1786426	-0.188002	0.0629191	-2.98799	0.00496405	0.0189229
1524	rs2242549	NDE1	ERF	ILMN_1652749	0.209244	0.0699167	2.99276	0.00497037	0.0189345
1525	rs2242549	NDE1	RPS6KA3	ILMN_1806294	0.180371	0.0603822	2.98716	0.00497494	0.0189395
1526	rs2242549	NDE1	CAT	ILMN_1651705	-0.194652	0.0651842	-2.98618	0.00498773	0.0189757					0.12	0.054	2.1	0.032
1527	rs2242549	NDE1	HS.37648	ILMN_1867517	0.186163	0.0623489	2.98582	0.00499245	0.0189813
1528	rs2242549	NDE1	C1ORF86	ILMN_2097790	-0.176741	0.0592249	-2.98424	0.00501318	0.0190437
1529	rs2242549	NDE1	TIAL1	ILMN_1796855	0.188278	0.0630942	2.98407	0.00501542	0.0190437
1530	rs2242549	NDE1	ATP5D	ILMN_1679178	-0.186449	0.0624893	-2.98369	0.00502041	0.0190501										Target
1531	rs2242549	NDE1	CDC2L6	ILMN_1676891	-0.199509	0.0668824	-2.98297	0.00502991	0.0190613
1532	rs2242549	NDE1	TRRAP	ILMN_1660368	0.199099	0.0667428	2.98308	0.00502847	0.0190613
1533	rs2242549	NDE1	BTN3A2	ILMN_1700067	-0.20322	0.0681444	-2.9822	0.00504016	0.0190766
1534	rs2242549	NDE1	KIAA1468	ILMN_1798346	0.234866	0.0787566	2.98217	0.00504053	0.0190766									KIAA1468
1535	rs2242549	NDE1	SFI1	ILMN_1763887	0.219984	0.0737901	2.98122	0.00505311	0.0191117
1536	rs2242549	NDE1	MARK3	ILMN_1704795	0.251184	0.0841411	2.98527	0.00506856	0.0191577					-0.085	0.039	-2.2	0.032
1537	rs2242549	NDE1	CNOT2	ILMN_1772651	0.176355	0.0591879	2.97959	0.00507483	0.0191689
1538	rs2242549	NDE1	SATB1	ILMN_1690646	0.207205	0.0695565	2.97895	0.0050833	0.019176	-0.211565	0.101626	-2.0818	0.0454423
1539	rs2242549	NDE1	YTHDC2	ILMN_1725760	0.204889	0.0686582	2.98419	0.005083	0.019176
1540	rs2242549	NDE1	CDC42SE2	ILMN_1735594	0.219375	0.0736532	2.97848	0.0050895	0.0191869
1541	rs2242549	NDE1	EZR	ILMN_3272378	0.170896	0.0573836	2.97813	0.00509419	0.0191921
1542	rs2242549	NDE1	H2AFJ	ILMN_1708728	-0.162532	0.0545935	-2.97713	0.00510765	0.0192179
1543	rs2242549	NDE1	PCID2	ILMN_1788024	0.192776	0.0647498	2.97725	0.00510601	0.0192179
1544	rs2242549	NDE1	PI4KA	ILMN_3229812	0.226297	0.0758913	2.98186	0.00511389	0.0192289
1545	rs2242549	NDE1	PCIF1	ILMN_2232368	0.197541	0.066254	2.98157	0.00511787	0.0192314
1546	rs2242549	NDE1	LOC652726	ILMN_1667932	0.180628	0.0606951	2.976	0.00512284	0.0192376
1547	rs2242549	NDE1	BTG2	ILMN_1770085	-0.178407	0.0599651	-2.97518	0.0051338	0.0192539
1548	rs2242549	NDE1	RNF115	ILMN_3247728	0.179711	0.0604027	2.97521	0.00513345	0.0192539
1549	rs2242549	NDE1	C6ORF170	ILMN_2228196	0.184503	0.0620267	2.97458	0.00514191	0.0192594
1550	rs2242549	NDE1	ZNF22	ILMN_2117904	0.198015	0.0665639	2.97481	0.00513879	0.0192594
1551	rs2242549	NDE1	CORO7	ILMN_1795949	0.183495	0.0617053	2.97374	0.00515328	0.0192895					-0.055	0.027	-2	0.046
1552	rs2242549	NDE1	CAMK4	ILMN_1767168	0.228582	0.0768825	2.97314	0.0051614	0.0193075
1553	rs2242549	NDE1	AIM1	ILMN_1688625	0.179835	0.0605012	2.97242	0.00517108	0.0193167
1554	rs2242549	NDE1	INTS6	ILMN_1655557	0.188395	0.0633754	2.97268	0.0051675	0.0193167
1555	rs2242549	NDE1	ZNF600	ILMN_1678457	0.20613	0.0693521	2.97222	0.00517383	0.0193167
1556	rs2242549	NDE1	APEH	ILMN_1718023	-0.176666	0.0594559	-2.97137	0.00518532	0.0193223
1557	rs2242549	NDE1	LOC650803	ILMN_1803510	0.220625	0.0738381	2.98795	0.00518431	0.0193223
1558	rs2242549	NDE1	NKTR	ILMN_2330994	0.181675	0.0611406	2.97143	0.00518446	0.0193223					-0.047	0.018	-2.6	0.011
1559	rs2242549	NDE1	AIRE	ILMN_2261519	0.210582	0.0708891	2.97058	0.00519612	0.0193377										Target
1560	rs2242549	NDE1	GLT25D1	ILMN_1727043	-0.187311	0.0630552	-2.97058	0.00519604	0.0193377
1561	rs2242549	NDE1	TSPAN4	ILMN_2340027	-0.181109	0.0607597	-2.98074	0.00520288	0.0193505
1562	rs2242549	NDE1	MLKL	ILMN_1667825	-0.199882	0.0673048	-2.96981	0.00520661	0.0193519
1563	rs2242549	NDE1	LOC642678	ILMN_1796206	0.179907	0.0606056	2.96848	0.00522469	0.0193943
1564	rs2242549	NDE1	SUMF2	ILMN_1685371	-0.166032	0.0559316	-2.96849	0.00522464	0.0193943
1565	rs2242549	NDE1	MS4A7	ILMN_2331087	-0.180686	0.0607735	-2.97311	0.00523203	0.0194091
1566	rs2242549	NDE1	CAPN7	ILMN_1685022	0.168506	0.0567917	2.96709	0.00524379	0.0194294
1567	rs2242549	NDE1	UVRAG	ILMN_1761069	-0.175131	0.0590286	-2.96688	0.00524665	0.0194294										Target
1568	rs2242549	NDE1	ZMYM6	ILMN_1657632	-0.199292	0.0671736	-2.96682	0.00524753	0.0194294					-0.062	0.028	-2.2	0.029
1569	rs2242549	NDE1	SDHAP2	ILMN_3248781	0.199283	0.0671811	2.96636	0.00525382	0.0194403
1570	rs2242549	NDE1	CYBASC3	ILMN_2129505	-0.182783	0.0616635	-2.9642	0.00528368	0.0195383
1571	rs2242549	NDE1	MNDA	ILMN_1738992	-0.222665	0.0751445	-2.96316	0.00529798	0.0195787
1572	rs2242549	NDE1	ZCCHC14	ILMN_1743456	0.212657	0.071528	2.97306	0.00530751	0.0196014					-0.1	0.046	-2.1	0.033		Target
1573	rs2242549	NDE1	NUTF2	ILMN_1655046	-0.170328	0.0575097	-2.96172	0.00531805	0.0196154
1574	rs2242549	NDE1	ZNF652	ILMN_2155322	0.215495	0.0727584	2.96179	0.00531703	0.0196154
1575	rs2242549	NDE1	OSBPL1A	ILMN_2405602	-0.194118	0.0651878	-2.97783	0.0053215	0.0196157
1576	rs2242549	NDE1	AGAP8	ILMN_3242883	0.237137	0.0801101	2.96013	0.00534015	0.0196524
1577	rs2242549	NDE1	CARS2	ILMN_1765222	-0.18138	0.0612815	-2.95979	0.005345	0.0196524
1578	rs2242549	NDE1	DYNLRB1	ILMN_1658053	-0.232479	0.0785336	-2.96025	0.00533857	0.0196524
1579	rs2242549	NDE1	KIAA0261	ILMN_1693668	0.164919	0.0557176	2.95991	0.00534332	0.0196524
1580	rs2242549	NDE1	EMR1	ILMN_1780601	-0.204119	0.0689889	-2.95872	0.00535996	0.0196839
1581	rs2242549	NDE1	PMPCA	ILMN_1764239	0.19298	0.0652248	2.95869	0.00536036	0.0196839										Target
1582	rs2242549	NDE1	EMD	ILMN_1801421	0.188928	0.0638987	2.95668	0.0053886	0.0197627
1583	rs2242549	NDE1	STX7	ILMN_1792518	-0.193622	0.0654818	-2.95688	0.00538581	0.0197627
1584	rs2242549	NDE1	PSCDBP	ILMN_1746864	0.186309	0.0630202	2.95634	0.00539337	0.0197677
1585	rs2242549	NDE1	RAB5B	ILMN_1752582	-0.190174	0.0643472	-2.95544	0.00540612	0.0198019
1586	rs2242549	NDE1	RBM16	ILMN_1681675	0.179873	0.060885	2.9543	0.00542224	0.0198484
1587	rs2242549	NDE1	RORA	ILMN_2322498	0.171455	0.058041	2.95403	0.00542605	0.0198498										Target
1588	rs2242549	NDE1	LILRA5	ILMN_1726545	-0.173451	0.0587279	-2.95346	0.00543417	0.0198545
1589	rs2242549	NDE1	ZNF518B	ILMN_1682449	0.190159	0.0643817	2.95361	0.00543198	0.0198545										Target
1590	rs2242549	NDE1	ADRM1	ILMN_2389013	-0.183578	0.0621742	-2.95265	0.00544567	0.0198753
1591	rs2242549	NDE1	CCDC45	ILMN_1686135	0.183695	0.062221	2.9523	0.00545062	0.0198753
1592	rs2242549	NDE1	FAM177A1	ILMN_2287276	0.179606	0.0608437	2.95193	0.00545594	0.0198753
1593	rs2242549	NDE1	IER5	ILMN_1721833	-0.167771	0.0568311	-2.9521	0.00545342	0.0198753
1594	rs2242549	NDE1	LOC651816	ILMN_1729115	-0.165257	0.0559839	-2.95186	0.00545696	0.0198753
1595	rs2242549	NDE1	ZNF326	ILMN_1753950	0.195349	0.0661892	2.95137	0.00546389	0.019888
1596	rs2242549	NDE1	MAPKAP1	ILMN_2268068	-0.232705	0.0784386	-2.96672	0.00547601	0.0199197										Target
1597	rs2242549	NDE1	ZNF467	ILMN_1779015	-0.202279	0.0685702	-2.94996	0.00548403	0.0199363					-0.058	0.029	-2	0.042
1598	rs2242549	NDE1	TRIM41	ILMN_1729495	-0.234457	0.0794887	-2.94956	0.00548983	0.0199449										Target
1599	rs2242549	NDE1	BCYRN1	ILMN_1678757	0.174098	0.0590383	2.94889	0.0054994	0.0199577
1600	rs2242549	NDE1	LOC441131	ILMN_3200414	-0.182049	0.0617361	-2.94883	0.00550023	0.0199577
1601	rs2242549	NDE1	RPS6KA1	ILMN_1715173	-0.187827	0.063701	-2.94857	0.00550406	0.0199592
1602	rs2242549	NDE1	CMTM7	ILMN_1740487	-0.20409	0.0692399	-2.94757	0.00551834	0.0199971					-0.1	0.052	-2	0.05
1603	rs2242549	NDE1	FBXO11	ILMN_2285112	0.183613	0.0622975	2.94736	0.00552141	0.0199971										Target
1604	rs2242549	NDE1	FLJ44342	ILMN_3265237	0.180064	0.0611033	2.94688	0.00552828	0.0200095
1605	rs2242549	NDE1	CCDC120	ILMN_1714710	0.196855	0.0666933	2.95165	0.00553262	0.0200127
1606	rs2242549	NDE1	POMT1	ILMN_1743663	0.252969	0.0858676	2.94603	0.00554057	0.020029
1607	rs2242549	NDE1	HS.545615	ILMN_1881526	0.196166	0.0665041	2.94969	0.00556089	0.0200899
1608	rs2242549	NDE1	SENP5	ILMN_3251634	0.178263	0.0605649	2.94333	0.00557978	0.0201457
1609	rs2242549	NDE1	PTPN1	ILMN_1681591	0.178143	0.060537	2.94272	0.00558874	0.0201655										Target
1610	rs2242549	NDE1	HS.485155	ILMN_1854833	-0.215056	0.0731048	-2.94175	0.00560291	0.0201915
1611	rs2242549	NDE1	LOC399942	ILMN_1765701	-0.194356	0.0658328	-2.95227	0.00560091	0.0201915
1612	rs2242549	NDE1	PDLIM1	ILMN_1788955	-0.161449	0.054888	-2.94142	0.00560761	0.0201959
1613	rs2242549	NDE1	SPI1	ILMN_1696463	-0.218023	0.0741502	-2.94029	0.00562422	0.0202432
1614	rs2242549	NDE1	ACVR1B	ILMN_2243308	0.19242	0.065465	2.93929	0.00563895	0.0202703					-0.067	0.028	-2.4	0.019		Target
1615	rs2242549	NDE1	DCTN3	ILMN_1762281	-0.176086	0.0599122	-2.93906	0.00564224	0.0202703
1616	rs2242549	NDE1	KLHL2	ILMN_1701837	0.182968	0.0621407	2.94442	0.00563739	0.0202703
1617	rs2242549	NDE1	NXT1	ILMN_1760280	-0.173	0.0588857	-2.93789	0.00565945	0.0203196
1618	rs2242549	NDE1	PRMT5	ILMN_2403889	-0.216289	0.0736359	-2.93727	0.00566866	0.02034
1619	rs2242549	NDE1	LOC345645	ILMN_3218538	0.219016	0.0745724	2.93696	0.00567325	0.020344
1620	rs2242549	NDE1	CSNK2B	ILMN_1800461	-0.186266	0.0634627	-2.93505	0.00570156	0.0204329
1621	rs2242549	NDE1	NUDT22	ILMN_1743582	-0.167224	0.0569836	-2.9346	0.00570822	0.0204428
1622	rs2242549	NDE1	TMEM71	ILMN_1674402	-0.182977	0.062356	-2.93439	0.00571139	0.0204428
1623	rs2242549	NDE1	GMIP	ILMN_1805693	-0.184348	0.0628664	-2.93238	0.00574137	0.0204654
1624	rs2242549	NDE1	LOC653566	ILMN_2408645	0.188048	0.0641405	2.93181	0.0057499	0.0204654
1625	rs2242549	NDE1	MAPKAPK5	ILMN_2322935	0.176168	0.0600924	2.93163	0.00575263	0.0204654
1626	rs2242549	NDE1	MARCH2	ILMN_2337789	-0.169448	0.0577944	-2.93191	0.00574834	0.0204654
1627	rs2242549	NDE1	PARK7	ILMN_1744713	-0.21689	0.0739729	-2.93202	0.00574667	0.0204654
1628	rs2242549	NDE1	PECI	ILMN_1761131	0.171116	0.0583313	2.93351	0.00572446	0.0204654
1629	rs2242549	NDE1	SLC38A2	ILMN_1651799	0.159283	0.0543008	2.93335	0.0057268	0.0204654
1630	rs2242549	NDE1	SON	ILMN_2247664	0.186508	0.0636196	2.93161	0.00575295	0.0204654
1631	rs2242549	NDE1	TNFRSF25	ILMN_1765109	0.203308	0.0693302	2.93246	0.00574011	0.0204654
1632	rs2242549	NDE1	USP8	ILMN_1715188	0.189071	0.064473	2.93257	0.00573857	0.0204654										Target
1633	rs2242549	NDE1	ZNF451	ILMN_1706734	0.181781	0.0620382	2.93014	0.00577497	0.0205312
1634	rs2242549	NDE1	PRPF19	ILMN_1769545	0.187388	0.0639624	2.92967	0.00578207	0.0205438
1635	rs2242549	NDE1	ZNF101	ILMN_1695079	0.191803	0.065479	2.92923	0.00578869	0.0205548
1636	rs2242549	NDE1	CAPZB	ILMN_2053921	-0.191185	0.0653125	-2.92723	0.00581878	0.0206442										Target
1637	rs2242549	NDE1	IFI30	ILMN_1807277	-0.1959	0.0669321	-2.92685	0.00582453	0.0206442
1638	rs2242549	NDE1	KLHL5	ILMN_1706687	0.185954	0.0635299	2.92703	0.00582191	0.0206442					0.1	0.047	2.2	0.028
1639	rs2242549	NDE1	CXCR3	ILMN_1797975	0.166191	0.0567999	2.9259	0.00583895	0.0206686
1640	rs2242549	NDE1	LOC100190938	ILMN_3294106	0.206473	0.0705691	2.92582	0.00584017	0.0206686
1641	rs2242549	NDE1	LPCAT3	ILMN_1805225	0.179432	0.0613297	2.9257	0.0058421	0.0206686
1642	rs2242549	NDE1	CANX	ILMN_1762825	-0.202655	0.0692932	-2.9246	0.0058588	0.0207072
1643	rs2242549	NDE1	LOC392437	ILMN_3288717	-0.225157	0.0769901	-2.92449	0.00586049	0.0207072
1644	rs2242549	NDE1	TPK1	ILMN_1804629	-0.177358	0.0605476	-2.92924	0.00586372	0.0207072					-0.076	0.035	-2.2	0.029
1645	rs2242549	NDE1	OSCAR	ILMN_1741917	-0.198623	0.0679359	-2.92369	0.00587273	0.0207138
1646	rs2242549	NDE1	PEMT	ILMN_1745806	-0.179854	0.0615147	-2.92376	0.00587168	0.0207138
1647	rs2242549	NDE1	MAPKAPK3	ILMN_1732452	-0.191109	0.0653721	-2.9234	0.00587716	0.0207169										Target
1648	rs2242549	NDE1	PANK4	ILMN_1743910	0.173281	0.0591829	2.92789	0.00588424	0.0207292
1649	rs2242549	NDE1	SFRS11	ILMN_1657790	0.190306	0.0650149	2.92711	0.00589607	0.0207583
1650	rs2242549	NDE1	PPPDE2	ILMN_1737580	-0.177283	0.060694	-2.92093	0.00591501	0.0208124
1651	rs2242549	NDE1	WDR73	ILMN_1702592	0.193026	0.0660913	2.92059	0.00592019	0.020818
1652	rs2242549	NDE1	HIST2H2AA4	ILMN_3242900	-0.156553	0.0536135	-2.92003	0.00592875	0.0208355
1653	rs2242549	NDE1	LOC644877	ILMN_3214052	0.220765	0.0756189	2.91945	0.00593785	0.0208378
1654	rs2242549	NDE1	PIM3	ILMN_1789781	-0.185682	0.0634883	-2.92467	0.00593344	0.0208378										Target
1655	rs2242549	NDE1	XPO4	ILMN_2088612	0.197105	0.066877	2.94728	0.00594018	0.0208378										Target
1656	rs2242549	NDE1	FAM127A	ILMN_1708143	-0.197911	0.0678015	-2.91898	0.00594505	0.0208423
1657	rs2242549	NDE1	LOC728554	ILMN_1691949	0.21324	0.0730742	2.91813	0.00595825	0.0208633
1658	rs2242549	NDE1	PPDPF	ILMN_1720430	-0.179409	0.0614779	-2.91828	0.00595593	0.0208633
1659	rs2242549	NDE1	NRGN	ILMN_1705686	-0.162509	0.0556994	-2.91761	0.00596622	0.0208661
1660	rs2242549	NDE1	WDR21A	ILMN_2385278	0.175266	0.0600717	2.91761	0.00596621	0.0208661
1661	rs2242549	NDE1	RYK	ILMN_1769671	0.176936	0.0606598	2.91686	0.0059779	0.0208944
1662	rs2242549	NDE1	ZNF143	ILMN_1674399	0.197066	0.0675775	2.91615	0.00598895	0.0209204
1663	rs2242549	NDE1	BANF1	ILMN_2179837	-0.199898	0.0685561	-2.91582	0.00599398	0.0209254
1664	rs2242549	NDE1	C20ORF191	ILMN_2044027	0.186942	0.0641334	2.9149	0.00600839	0.0209516
1665	rs2242549	NDE1	HIC2	ILMN_1652762	0.206335	0.0707867	2.91488	0.00600871	0.0209516										Target
1666	rs2242549	NDE1	TMEM8	ILMN_1741371	-0.171691	0.0589118	-2.91438	0.00601656	0.0209664
1667	rs2242549	NDE1	AMMECR1	ILMN_1779374	0.21104	0.072466	2.91226	0.00604971	0.0210692										Target
1668	rs2242549	NDE1	PSME4	ILMN_1763540	0.17808	0.0611612	2.91164	0.00605939	0.0210903
1669	rs2242549	NDE1	ASGR1	ILMN_1769013	-0.156937	0.0539044	-2.9114	0.00606315	0.0210908
1670	rs2242549	NDE1	C2ORF49	ILMN_1701131	0.19758	0.0679138	2.90928	0.0060967	0.0211947
1671	rs2242549	NDE1	DNAJA4	ILMN_1776998	0.172184	0.0592098	2.90804	0.00611633	0.0212503
1672	rs2242549	NDE1	TBC1D9B	ILMN_1789909	-0.205145	0.0705518	-2.90772	0.00612141	0.0212552
1673	rs2242549	NDE1	ZNF326	ILMN_1662021	0.204388	0.0703137	2.90681	0.00613587	0.0212927
1674	rs2242549	NDE1	SYTL3	ILMN_1720623	0.175638	0.0604601	2.90503	0.00616421	0.0213782
1675	rs2242549	NDE1	HS.298873	ILMN_1826471	0.203391	0.0700295	2.90437	0.00617483	0.0213895
1676	rs2242549	NDE1	RCN1	ILMN_1800276	-0.182326	0.062772	-2.90458	0.0061715	0.0213895
1677	rs2242549	NDE1	MRP63	ILMN_2203807	0.182057	0.0627355	2.90197	0.00621333	0.0215101
1678	rs2242549	NDE1	FAM104A	ILMN_1807201	0.17572	0.0605699	2.90112	0.00622705	0.0215447
1679	rs2242549	NDE1	RFC5	ILMN_1659364	0.193826	0.0668196	2.90074	0.00623324	0.0215533					0.095	0.045	2.1	0.036		Target
1680	rs2242549	NDE1	LOC100128689	ILMN_3268083	0.224858	0.0775438	2.89975	0.0062492	0.0215699
1681	rs2242549	NDE1	NME6	ILMN_2229032	-0.16451	0.0567286	-2.89995	0.00624603	0.0215699
1682	rs2242549	NDE1	TMEM1	ILMN_1717973	0.236366	0.0814999	2.9002	0.00624197	0.0215699
1683	rs2242549	NDE1	C5ORF13	ILMN_1680738	-0.169323	0.0579759	-2.92058	0.00625632	0.0215817	-0.300558	0.131416	-2.28707	0.0289504
1684	rs2242549	NDE1	LOC653829	ILMN_1743476	0.197843	0.0682449	2.89902	0.00626103	0.0215851
1685	rs2242549	NDE1	MTR	ILMN_1670801	0.167654	0.0578459	2.8983	0.00627277	0.0216127										Target
1686	rs2242549	NDE1	ASTE1	ILMN_1803813	0.193191	0.0661932	2.9186	0.00628793	0.0216521
1687	rs2242549	NDE1	CXORF40B	ILMN_2143261	0.174319	0.060204	2.89548	0.00631874	0.0217324
1688	rs2242549	NDE1	MED6	ILMN_1654543	0.18858	0.0651261	2.89562	0.00631641	0.0217324
1689	rs2242549	NDE1	ATP5H	ILMN_1666372	-0.202032	0.0697928	-2.89474	0.00633074	0.0217608
1690	rs2242549	NDE1	RBBP4	ILMN_3251085	0.186428	0.0644351	2.89326	0.00635507	0.0218315
1691	rs2242549	NDE1	LYSMD2	ILMN_1724493	0.196376	0.0679168	2.89142	0.0063854	0.0219227										Target
1692	rs2242549	NDE1	AFMID	ILMN_2095653	-0.19311	0.0665749	-2.90065	0.0063968	0.0219489
1693	rs2242549	NDE1	DNAL4	ILMN_1801845	-0.192097	0.0664632	-2.89028	0.00640422	0.0219614
1694	rs2242549	NDE1	ATAD2	ILMN_2048700	0.220503	0.0761798	2.89451	0.00641392	0.0219687
1695	rs2242549	NDE1	SLC40A1	ILMN_2053103	-0.196649	0.0679365	-2.8946	0.00641244	0.0219687
1696	rs2242549	NDE1	GGA2	ILMN_1686152	0.161914	0.0560404	2.88924	0.00642146	0.0219816										Target
1697	rs2242549	NDE1	GIYD1	ILMN_2368575	-0.177987	0.0616195	-2.88849	0.006434	0.0220115	-0.28799	0.131023	-2.19801	0.0352998
1698	rs2242549	NDE1	C17ORF48	ILMN_1702526	0.204307	0.0708054	2.88547	0.00648444	0.0220412
1699	rs2242549	NDE1	CCS	ILMN_2290998	-0.174894	0.0605992	-2.88607	0.00647431	0.0220412
1700	rs2242549	NDE1	DCUN1D5	ILMN_1726839	0.205619	0.0712273	2.8868	0.00646217	0.0220412
1701	rs2242549	NDE1	G6PC3	ILMN_2127477	-0.184911	0.0639742	-2.89041	0.00648194	0.0220412
1702	rs2242549	NDE1	GTPBP8	ILMN_2286514	0.19682	0.0681848	2.88657	0.00646605	0.0220412
1703	rs2242549	NDE1	H3F3A	ILMN_1656082	-0.181756	0.0629797	-2.88595	0.00647634	0.0220412
1704	rs2242549	NDE1	IFI27L2	ILMN_3238560	-0.182968	0.0633793	-2.88687	0.00646105	0.0220412
1705	rs2242549	NDE1	KRTCAP2	ILMN_1658802	-0.161386	0.0558983	-2.88714	0.00645654	0.0220412
1706	rs2242549	NDE1	PAFAH1B3	ILMN_1748093	-0.186177	0.064488	-2.887	0.00645885	0.0220412
1707	rs2242549	NDE1	SF3B2	ILMN_1775939	0.165233	0.057261	2.88561	0.00648211	0.0220412
1708	rs2242549	NDE1	STXBP5	ILMN_1684402	-0.170705	0.0591449	-2.88622	0.00647187	0.0220412
1709	rs2242549	NDE1	GOT1	ILMN_1656145	0.178886	0.0620088	2.88485	0.00649489	0.0220569
1710	rs2242549	NDE1	LOC642975	ILMN_3293146	-0.207808	0.0720386	-2.88468	0.00649764	0.0220569
1711	rs2242549	NDE1	SNHG7	ILMN_3233205	0.202922	0.0703489	2.88451	0.00650047	0.0220569
1712	rs2242549	NDE1	C20ORF43	ILMN_1771815	-0.192302	0.0666924	-2.88342	0.00651884	0.0220919
1713	rs2242549	NDE1	CRLF3	ILMN_2155228	0.1729	0.059972	2.88302	0.00652566	0.0220919
1714	rs2242549	NDE1	LMO2	ILMN_1800078	-0.201925	0.0700401	-2.883	0.006526	0.0220919
1715	rs2242549	NDE1	RWDD4A	ILMN_1708660	-0.213242	0.0739581	-2.88328	0.00652124	0.0220919
1716	rs2242549	NDE1	DYM	ILMN_1680130	-0.195977	0.0680444	-2.88013	0.00657448	0.022243
1717	rs2242549	NDE1	ZNF142	ILMN_1676745	0.165044	0.0573156	2.87957	0.00658398	0.0222622
1718	rs2242549	NDE1	RNF160	ILMN_3243686	0.178352	0.0618561	2.88335	0.00660074	0.0223059
1719	rs2242549	NDE1	MED8	ILMN_1736847	0.20295	0.070516	2.87807	0.0066096	0.02231										Target
1720	rs2242549	NDE1	TNIK	ILMN_1687442	0.226006	0.0782607	2.88786	0.00660965	0.02231
1721	rs2242549	NDE1	ZNF296	ILMN_1693242	-0.198836	0.0691041	-2.87735	0.00662192	0.0223385					-0.11	0.041	-2.7	0.0071
1722	rs2242549	NDE1	NOMO1	ILMN_2126957	-0.191755	0.0666483	-2.87711	0.00662592	0.022339
1723	rs2242549	NDE1	C19ORF50	ILMN_1790951	-0.179104	0.0622808	-2.87575	0.00664929	0.0223957
1724	rs2242549	NDE1	POLR2B	ILMN_2088172	0.167477	0.058239	2.87568	0.00665047	0.0223957
1725	rs2242549	NDE1	PDPR	ILMN_1778013	0.157693	0.0548443	2.87528	0.00665737	0.022406										Target
1726	rs2242549	NDE1	CTNND1	ILMN_1696806	0.184508	0.0641052	2.8782	0.00668857	0.0224979
1727	rs2242549	NDE1	BCKDK	ILMN_1693394	-0.181754	0.0632765	-2.87237	0.00670744	0.0225396										Target
1728	rs2242549	NDE1	CALML4	ILMN_1815707	0.222638	0.0775183	2.87207	0.00671259	0.0225396
1729	rs2242549	NDE1	TRAPPC5	ILMN_2372639	-0.191079	0.0665281	-2.87215	0.00671129	0.0225396
1730	rs2242549	NDE1	GM2A	ILMN_2221046	-0.172274	0.0599131	-2.87539	0.00673698	0.0226084
1731	rs2242549	NDE1	ERGIC3	ILMN_2359453	-0.227916	0.0794579	-2.86839	0.00677668	0.0227154
1732	rs2242549	NDE1	HIST1H2BJ	ILMN_1658702	-0.149964	0.0521958	-2.87311	0.00677658	0.0227154
1733	rs2242549	NDE1	NOMO1	ILMN_1678730	-0.178799	0.0623424	-2.86801	0.00678329	0.0227244
1734	rs2242549	NDE1	FAM53B	ILMN_2053490	0.180517	0.0627453	2.87698	0.00679605	0.022731
1735	rs2242549	NDE1	PTGES2	ILMN_2345016	-0.193425	0.0674575	-2.86736	0.00679458	0.022731
1736	rs2242549	NDE1	SLC5A8	ILMN_1811221	0.183417	0.0638654	2.87193	0.00679702	0.022731
1737	rs2242549	NDE1	NR2C2	ILMN_3251303	0.203639	0.0706895	2.88075	0.00682272	0.0228038
1738	rs2242549	NDE1	B4GALT4	ILMN_1661500	0.203869	0.0711588	2.86499	0.00683621	0.0228308
1739	rs2242549	NDE1	HMGXB4	ILMN_3181420	0.178701	0.0623828	2.86458	0.00684342	0.0228308
1740	rs2242549	NDE1	ROCK2	ILMN_2058337	0.161266	0.0562974	2.86454	0.00684414	0.0228308
1741	rs2242549	NDE1	SLC25A26	ILMN_1777976	0.214067	0.0746189	2.8688	0.00685186	0.0228308
1742	rs2242549	NDE1	TMEM199	ILMN_1748481	0.182944	0.0638779	2.86396	0.00685437	0.0228308
1743	rs2242549	NDE1	VPRBP	ILMN_2181089	0.187578	0.0653857	2.86879	0.00685198	0.0228308					0.068	0.028	2.4	0.016
1744	rs2242549	NDE1	C19ORF70	ILMN_1765684	-0.209842	0.0732924	-2.86308	0.00686991	0.0228694
1745	rs2242549	NDE1	C22ORF28	ILMN_1795991	0.211768	0.0739727	2.86279	0.00687517	0.0228738
1746	rs2242549	NDE1	CHMP5	ILMN_1732534	-0.192332	0.0672101	-2.86166	0.00689518	0.0229141
1747	rs2242549	NDE1	PLXNB2	ILMN_1763447	-0.20311	0.0709727	-2.8618	0.00689259	0.0229141
1748	rs2242549	NDE1	LRRC37A	ILMN_1783673	0.179209	0.062634	2.86121	0.00690321	0.0229277
1749	rs2242549	NDE1	DMTF1	ILMN_2119486	0.201397	0.0704042	2.86058	0.00691433	0.0229322
1750	rs2242549	NDE1	MTF2	ILMN_1733615	0.166522	0.0582151	2.86046	0.00691642	0.0229322										Target
1751	rs2242549	NDE1	SEC24B	ILMN_1735148	0.176082	0.0615545	2.86059	0.00691421	0.0229322
1752	rs2242549	NDE1	ARID5A	ILMN_2415157	0.199841	0.0698729	2.86006	0.00692356	0.0229356
1753	rs2242549	NDE1	SKAP2	ILMN_2125010	-0.187513	0.0650999	-2.88039	0.00692682	0.0229356										Target
1754	rs2242549	NDE1	ZNF682	ILMN_2313889	0.195355	0.0683121	2.85974	0.0069293	0.0229356
1755	rs2242549	NDE1	NMRAL1	ILMN_1709814	-0.179191	0.0626728	-2.85914	0.00693992	0.0229446
1756	rs2242549	NDE1	PRDX4	ILMN_2222234	-0.203631	0.0712208	-2.85915	0.00693982	0.0229446
1757	rs2242549	NDE1	TCIRG1	ILMN_1694486	-0.228094	0.0798358	-2.85703	0.00697771	0.0230564
1758	rs2242549	NDE1	TADA3	ILMN_1792176	-0.165841	0.0579592	-2.86134	0.00698404	0.0230642
1759	rs2242549	NDE1	C21ORF2	ILMN_1758806	0.180808	0.0633125	2.85579	0.00699999	0.0231036
1760	rs2242549	NDE1	CCL3	ILMN_1671509	-0.197164	0.0690452	-2.85558	0.00700393	0.0231036										Target
1761	rs2242549	NDE1	EXOC2	ILMN_2065783	0.22839	0.0794332	2.87525	0.00701731	0.0231315					0.09	0.046	2	0.049
1762	rs2242549	NDE1	SC5DL	ILMN_1677607	0.200057	0.0700809	2.85466	0.00702036	0.0231315
1763	rs2242549	NDE1	ZNHIT1	ILMN_1741491	-0.181906	0.0637286	-2.85439	0.00702534	0.0231348
1764	rs2242549	NDE1	FIG4	ILMN_1800889	-0.171869	0.0601266	-2.85845	0.00703606	0.0231569					-0.06	0.03	-2	0.045
1765	rs2242549	NDE1	PIAS1	ILMN_1780598	0.162056	0.0567964	2.85328	0.00704539	0.0231745
1766	rs2242549	NDE1	DDX19A	ILMN_1727051	0.198932	0.0697351	2.85268	0.00705623	0.0231839
1767	rs2242549	NDE1	EXOC7	ILMN_1815012	-0.217991	0.076411	-2.85288	0.00705272	0.0231839					0.08	0.033	2.4	0.017
1768	rs2242549	NDE1	CD302	ILMN_1716797	-0.186631	0.0654354	-2.85214	0.00706601	0.0232029
1769	rs2242549	NDE1	C1ORF123	ILMN_2082130	-0.166276	0.058336	-2.85031	0.00709943	0.0232994
1770	rs2242549	NDE1	GOLGA2	ILMN_1738821	0.218885	0.0768151	2.84951	0.00711405	0.0233342
1771	rs2242549	NDE1	ANKHD1	ILMN_1765091	0.163091	0.0572429	2.84911	0.00712137	0.0233451
1772	rs2242549	NDE1	HBEGF	ILMN_2121408	-0.167163	0.0587023	-2.84764	0.00714817	0.0234116										Target
1773	rs2242549	NDE1	PDCD5	ILMN_2228710	-0.175476	0.0616251	-2.84747	0.00715133	0.0234116
1774	rs2242549	NDE1	ZNF274	ILMN_2352574	0.188036	0.0660392	2.84734	0.00715378	0.0234116
1775	rs2242549	NDE1	LOC100128505	ILMN_3255792	0.178415	0.0626749	2.84668	0.00716587	0.0234248
1776	rs2242549	NDE1	LOC196752	ILMN_1803743	0.204034	0.0716713	2.8468	0.00716374	0.0234248
1777	rs2242549	NDE1	SRD5A1	ILMN_1793241	-0.180742	0.0635042	-2.84614	0.0071758	0.0234441
1778	rs2242549	NDE1	CDC2L5	ILMN_2356068	0.20466	0.0718071	2.85013	0.0071873	0.0234684
1779	rs2242549	NDE1	PPP4C	ILMN_3248975	0.203268	0.0714495	2.84492	0.0071984	0.0234915					-0.064	0.029	-2.2	0.029
1780	rs2242549	NDE1	EIF5B	ILMN_1756767	0.203851	0.0715571	2.84879	0.00721205	0.0234964
1781	rs2242549	NDE1	NFATC1	ILMN_1707051	0.185856	0.0650066	2.85904	0.00720887	0.0234964					-0.068	0.033	-2.1	0.039
1782	rs2242549	NDE1	RER1	ILMN_1812067	-0.243397	0.0852801	-2.85409	0.00720443	0.0234964
1783	rs2242549	NDE1	BAT5	ILMN_2152402	-0.18307	0.0643888	-2.8432	0.00723014	0.0235421
1784	rs2242549	NDE1	COL4A3BP	ILMN_1680109	0.176061	0.0619584	2.84159	0.00726003	0.0236262
1785	rs2242549	NDE1	C16ORF7	ILMN_1693630	-0.202598	0.0713147	-2.8409	0.00727301	0.0236287
1786	rs2242549	NDE1	CWF19L2	ILMN_1668498	0.187189	0.0656675	2.85056	0.00726934	0.0236287
1787	rs2242549	NDE1	SRP54	ILMN_2312275	0.15879	0.0558908	2.84108	0.00726969	0.0236287					-0.059	0.029	-2.1	0.041
1788	rs2242549	NDE1	DEXI	ILMN_1738866	0.184552	0.0649912	2.83964	0.00729648	0.0236917
1789	rs2242549	NDE1	ATP6V0E2	ILMN_1785095	-0.17794	0.062688	-2.8385	0.00731784	0.0237437	-0.374671	0.166165	-2.25481	0.0311202
1790	rs2242549	NDE1	VAV3	ILMN_2290068	0.175158	0.0617113	2.83835	0.00732068	0.0237437
1791	rs2242549	NDE1	LOC100133233	ILMN_3277365	0.20343	0.0716892	2.83767	0.00733356	0.0237678
1792	rs2242549	NDE1	RRBP1	ILMN_1803810	0.220469	0.0774401	2.84696	0.00733628	0.0237678
1793	rs2242549	NDE1	SULT1A3	ILMN_1670517	-0.166061	0.0585349	-2.83696	0.00734692	0.023789
1794	rs2242549	NDE1	LOC91664	ILMN_1791642	0.218735	0.0771336	2.8358	0.00736873	0.0238463
1795	rs2242549	NDE1	TMEM106C	ILMN_1692511	-0.187337	0.0661059	-2.8339	0.00740473	0.0239494
1796	rs2242549	NDE1	C10ORF26	ILMN_1658830	-0.102917	0.0360667	-2.85353	0.00741189	0.0239568
1797	rs2242549	NDE1	KIAA2013	ILMN_1803483	-0.178864	0.0631284	-2.83334	0.00741527	0.0239568										Target
1798	rs2242549	NDE1	HBP1	ILMN_2160764	0.188204	0.0664311	2.83307	0.00742053	0.0239605
1799	rs2242549	NDE1	ZEB2	ILMN_1688698	0.164661	0.0581391	2.83219	0.00743727	0.0240012
1800	rs2242549	NDE1	TPI1	ILMN_2181191	-0.22135	0.0781875	-2.83102	0.00745959	0.0240598
1801	rs2242549	NDE1	C18ORF25	ILMN_1801822	0.162791	0.0575272	2.82981	0.00748261	0.0240727
1802	rs2242549	NDE1	CLIP4	ILMN_1759792	0.193483	0.0682655	2.83427	0.00748429	0.0240727
1803	rs2242549	NDE1	PSMD3	ILMN_1796430	0.199351	0.0704279	2.83057	0.00746816	0.0240727
1804	rs2242549	NDE1	SEPW1	ILMN_2045994	-0.170562	0.0602717	-2.82988	0.00748137	0.0240727
1805	rs2242549	NDE1	YIF1A	ILMN_1712975	-0.176319	0.062304	-2.82998	0.0074794	0.0240727
1806	rs2242549	NDE1	CDC42EP4	ILMN_1745223	-0.194661	0.0688178	-2.82865	0.0075049	0.024117					0.095	0.038	2.5	0.012		Target
1807	rs2242549	NDE1	INTS3	ILMN_1756086	-0.198222	0.0699661	-2.83311	0.00750639	0.024117
1808	rs2242549	NDE1	ABCE1	ILMN_2330267	0.158841	0.0561924	2.82673	0.00754191	0.0241909										Target
1809	rs2242549	NDE1	DHX38	ILMN_1735679	0.204823	0.0724503	2.82708	0.00753515	0.0241909
1810	rs2242549	NDE1	DMTF1	ILMN_1750075	0.188635	0.0667291	2.82688	0.00753891	0.0241909
1811	rs2242549	NDE1	EDF1	ILMN_1726169	-0.180164	0.0637546	-2.8259	0.00755797	0.0242291
1812	rs2242549	NDE1	SSTR2	ILMN_2152257	0.181652	0.0642867	2.82565	0.00756284	0.0242313
1813	rs2242549	NDE1	CD247	ILMN_1676924	0.166895	0.0590692	2.82542	0.00756722	0.024232
1814	rs2242549	NDE1	ZNF770	ILMN_1734254	0.179	0.0633892	2.82382	0.00759818	0.0243177
1815	rs2242549	NDE1	FAM173A	ILMN_1773780	-0.160393	0.0568112	-2.82326	0.00760909	0.0243392
1816	rs2242549	NDE1	PHKB	ILMN_1800447	-0.166404	0.0589599	-2.82232	0.00762737	0.0243842
1817	rs2242549	NDE1	AAK1	ILMN_1688755	0.167275	0.0592924	2.82119	0.00764945	0.0244279										Target
1818	rs2242549	NDE1	CHD7	ILMN_1677376	0.18356	0.0650633	2.82125	0.00764831	0.0244279
1819	rs2242549	NDE1	LOC100131336	ILMN_3278070	0.180164	0.0638659	2.82097	0.00765379	0.0244284
1820	rs2242549	NDE1	TCEB2	ILMN_1733927	-0.197707	0.0700907	-2.82073	0.0076585	0.0244299
1821	rs2242549	NDE1	BSG	ILMN_1778374	-0.164439	0.0583018	-2.82048	0.00766335	0.024432
1822	rs2242549	NDE1	C2ORF69	ILMN_3236377	0.190606	0.067609	2.81924	0.00768769	0.0244962										Target
1823	rs2242549	NDE1	IWS1	ILMN_1747241	0.151967	0.0539077	2.81903	0.00769193	0.0244962
1824	rs2242549	NDE1	HLA-DMA	ILMN_1695311	-0.164285	0.0582878	-2.81852	0.00770184	0.0245143
1825	rs2242549	NDE1	CREBBP	ILMN_2293692	0.161515	0.0573478	2.81642	0.00774342	0.0245943					0.059	0.025	2.4	0.019
1826	rs2242549	NDE1	LOC100130604	ILMN_3263375	0.218807	0.0776925	2.81632	0.00774522	0.0245943
1827	rs2242549	NDE1	RALGAPB	ILMN_1733115	0.157358	0.0558597	2.81702	0.00773151	0.0245943										Target
1828	rs2242549	NDE1	WBP2	ILMN_1788604	-0.184594	0.0655478	-2.81618	0.00774813	0.0245943
1829	rs2242549	NDE1	ZZZ3	ILMN_1653618	0.175936	0.0624624	2.81668	0.00773826	0.0245943					-0.077	0.033	-2.3	0.021
1830	rs2242549	NDE1	KIAA0922	ILMN_1668469	0.217035	0.0770925	2.81526	0.0077664	0.0246388
1831	rs2242549	NDE1	FLJ22662	ILMN_1707286	-0.198579	0.0705514	-2.81467	0.00777803	0.0246622
1832	rs2242549	NDE1	KCTD12	ILMN_1742332	-0.186112	0.0661311	-2.81429	0.0077855	0.0246718										Target
1833	rs2242549	NDE1	RNF38	ILMN_1793616	0.156472	0.0556032	2.81409	0.00778957	0.0246718
1834	rs2242549	NDE1	MRPL55	ILMN_1813817	-0.169015	0.0600704	-2.81361	0.00779902	0.0246883
1835	rs2242549	NDE1	DDX17	ILMN_1774513	0.201832	0.0716357	2.81748	0.00781126	0.0247099
1836	rs2242549	NDE1	PLEKHA1	ILMN_2394250	0.180503	0.0641711	2.81284	0.00781437	0.0247099										Target
1837	rs2242549	NDE1	MAPKAP1	ILMN_2360229	-0.199156	0.0708126	-2.81243	0.00782261	0.0247107										Target
1838	rs2242549	NDE1	RARS2	ILMN_1758214	0.18228	0.064813	2.81241	0.00782311	0.0247107
1839	rs2242549	NDE1	LOC730415	ILMN_3228688	-0.162234	0.0576999	-2.81168	0.00783762	0.024743
1840	rs2242549	NDE1	CRADD	ILMN_1690282	0.204922	0.0728987	2.81105	0.00785027	0.024756
1841	rs2242549	NDE1	PI4KAP2	ILMN_1655126	0.220892	0.0785767	2.81116	0.00784798	0.024756
1842	rs2242549	NDE1	SLC25A26	ILMN_1768251	0.175922	0.0625177	2.81396	0.00788139	0.0248407
1843	rs2242549	NDE1	LOC727908	ILMN_3200362	0.212875	0.075406	2.82305	0.00789451	0.0248685
1844	rs2242549	NDE1	ANKRD36B	ILMN_1780806	0.172674	0.0614878	2.80826	0.00790629	0.0248786
1845	rs2242549	NDE1	MTP18	ILMN_2372040	0.173269	0.0616016	2.81274	0.00790586	0.0248786
1846	rs2242549	NDE1	CAPZA2	ILMN_1768870	-0.191626	0.0682487	-2.80777	0.00791624	0.0248965					0.042	0.014	2.9	0.0037
1847	rs2242549	NDE1	YAF2	ILMN_1669303	0.183261	0.0651798	2.81162	0.00792829	0.0249209
1848	rs2242549	NDE1	ZCCHC11	ILMN_2373099	0.185501	0.066091	2.80674	0.00793693	0.0249345
1849	rs2242549	NDE1	CHCHD10	ILMN_1740170	-0.189191	0.0674231	-2.80603	0.00795147	0.0249667
1850	rs2242549	NDE1	FAM84B	ILMN_1670807	0.205722	0.0733244	2.80564	0.00795932	0.0249778										Target
1851	rs2242549	NDE1	RARS	ILMN_1751378	0.192701	0.0687038	2.80481	0.00797625	0.0250174
1852	rs2242549	NDE1	C21ORF55	ILMN_1814204	0.206701	0.0737208	2.80383	0.00799606	0.0250541
1853	rs2242549	NDE1	NGFRAP1	ILMN_1770537	0.185685	0.0661248	2.8081	0.00799957	0.0250541
1854	rs2242549	NDE1	RALY	ILMN_1690610	-0.186543	0.0665371	-2.8036	0.0080009	0.0250541
1855	rs2242549	NDE1	OGG1	ILMN_2352609	-0.173007	0.0617375	-2.80229	0.00802756	0.0251241					0.086	0.042	2.1	0.04		Target
1856	rs2242549	NDE1	PGK1	ILMN_2216852	0.213028	0.0760266	2.80202	0.00803306	0.0251277
1857	rs2242549	NDE1	BAT3	ILMN_2390416	-0.173254	0.0618393	-2.80169	0.00803996	0.0251358
1858	rs2242549	NDE1	PPP1R8	ILMN_2321485	0.192424	0.0686892	2.80137	0.0080464	0.0251424
1859	rs2242549	NDE1	CLASP2	ILMN_1770548	0.201759	0.0719302	2.80492	0.00806426	0.0251846
1860	rs2242549	NDE1	DAPP1	ILMN_2097410	0.193108	0.0689708	2.79985	0.00807756	0.0252012										Target
1861	rs2242549	NDE1	LOC100134868	ILMN_3249658	0.185248	0.0661641	2.79982	0.00807824	0.0252012
1862	rs2242549	NDE1	LRIG2	ILMN_1654099	0.173082	0.0618512	2.79836	0.00810835	0.0252815
1863	rs2242549	NDE1	ZNF335	ILMN_1787366	0.190429	0.0680635	2.79781	0.00811975	0.0253035
1864	rs2242549	NDE1	BCCIP	ILMN_1771966	0.185397	0.066292	2.79667	0.00814326	0.0253495										Target
1865	rs2242549	NDE1	HS.25892	ILMN_1898124	-0.155374	0.0555539	-2.79681	0.00814046	0.0253495
1866	rs2242549	NDE1	VARS2	ILMN_1737585	0.176309	0.06305	2.79634	0.00815008	0.0253572
1867	rs2242549	NDE1	HSPA4	ILMN_2395043	0.177344	0.0634313	2.79584	0.00816046	0.0253759
1868	rs2242549	NDE1	C17ORF87	ILMN_3307757	-0.190591	0.0682078	-2.79428	0.0081931	0.0253958
1869	rs2242549	NDE1	CSNK1G3	ILMN_1652024	0.182575	0.0653296	2.79467	0.00818486	0.0253958
1870	rs2242549	NDE1	GAPVD1	ILMN_1671221	0.158192	0.0566091	2.79447	0.00818907	0.0253958
1871	rs2242549	NDE1	RFFL	ILMN_1753819	0.182422	0.0652704	2.79487	0.00818075	0.0253958										Target
1872	rs2242549	NDE1	TPST2	ILMN_2329679	-0.196451	0.070303	-2.79435	0.00819159	0.0253958
1873	rs2242549	NDE1	ZNF644	ILMN_1730118	0.168434	0.060271	2.79461	0.00818614	0.0253958
1874	rs2242549	NDE1	CPNE1	ILMN_2307025	-0.179142	0.0641461	-2.79271	0.00822572	0.0254438
1875	rs2242549	NDE1	NME1-NME2	ILMN_1662905	-0.23015	0.0824103	-2.79273	0.00822529	0.0254438
1876	rs2242549	NDE1	POMT1	ILMN_2305721	0.207674	0.0743633	2.79269	0.00822612	0.0254438
1877	rs2242549	NDE1	RPL7L1	ILMN_2220320	0.205415	0.0735432	2.79312	0.00821722	0.0254438
1878	rs2242549	NDE1	ANKRD36	ILMN_2280568	0.162977	0.0583657	2.79233	0.00823365	0.0254535
1879	rs2242549	NDE1	ZNF738	ILMN_3225102	0.191374	0.0685421	2.79207	0.00823918	0.025457
1880	rs2242549	NDE1	C10ORF57	ILMN_1672717	-0.175606	0.0629529	-2.78948	0.00829358	0.0256115
1881	rs2242549	NDE1	LOC90586	ILMN_2219618	0.177827	0.0637981	2.78733	0.00833908	0.025711
1882	rs2242549	NDE1	PROSAPIP1	ILMN_1736154	0.177251	0.0634911	2.79175	0.00833812	0.025711
1883	rs2242549	NDE1	SPEN	ILMN_1802611	0.195494	0.0701363	2.78734	0.00833889	0.025711
1884	rs2242549	NDE1	LEMD3	ILMN_1727361	0.186555	0.0669559	2.78624	0.0083623	0.0257688
1885	rs2242549	NDE1	NBPF10	ILMN_2155719	0.184356	0.0661716	2.78603	0.00836671	0.0257688
1886	rs2242549	NDE1	NINJ2	ILMN_1731745	-0.167599	0.0601713	-2.78537	0.00838084	0.0257986
1887	rs2242549	NDE1	C17ORF56	ILMN_2056687	-0.210763	0.075698	-2.78426	0.00840442	0.0258438
1888	rs2242549	NDE1	CAT	ILMN_2151739	-0.194427	0.0698257	-2.78446	0.0084002	0.0258438					0.12	0.054	2.1	0.032
1889	rs2242549	NDE1	HS.99472	ILMN_1861376	-0.174728	0.062763	-2.78393	0.00841144	0.0258517
1890	rs2242549	NDE1	PLCB2	ILMN_1724066	-0.225987	0.081199	-2.78313	0.00842866	0.0258909
1891	rs2242549	NDE1	CDAN1	ILMN_1659727	0.180248	0.0647913	2.78197	0.00845337	0.0258977
1892	rs2242549	NDE1	ERP29	ILMN_2251184	-0.192979	0.0693831	-2.78136	0.00846655	0.0258977
1893	rs2242549	NDE1	HS.403972	ILMN_1864166	-0.169369	0.0608863	-2.78173	0.00845855	0.0258977
1894	rs2242549	NDE1	LRRK2	ILMN_1776649	-0.231647	0.0827089	-2.80076	0.00845913	0.0258977
1895	rs2242549	NDE1	MAP3K5	ILMN_1726547	-0.182766	0.0657064	-2.78155	0.00846237	0.0258977
1896	rs2242549	NDE1	PPP2R5E	ILMN_1666761	0.180398	0.0648433	2.78206	0.00845148	0.0258977
1897	rs2242549	NDE1	TCEA1	ILMN_1709851	0.183364	0.0656868	2.7915	0.00844122	0.0258977
1898	rs2242549	NDE1	WDR51B	ILMN_1667201	-0.17088	0.0614172	-2.78229	0.00844657	0.0258977
1899	rs2242549	NDE1	OCIAD2	ILMN_1772286	0.178026	0.064064	2.77888	0.00851999	0.0260474
1900	rs2242549	NDE1	CD68	ILMN_1714861	-0.186782	0.0672226	-2.77856	0.00852682	0.0260546
1901	rs2242549	NDE1	NR2C1	ILMN_1774382	0.186385	0.0670865	2.77829	0.00853287	0.0260593										Target
1902	rs2242549	NDE1	DHX30	ILMN_2403555	0.18204	0.0655369	2.77768	0.00854603	0.0260721
1903	rs2242549	NDE1	ZNF274	ILMN_1688629	0.186854	0.0672664	2.77783	0.00854278	0.0260721
1904	rs2242549	NDE1	PDCD6IP	ILMN_1693259	-0.17349	0.0620407	-2.7964	0.00855156	0.0260753
1905	rs2242549	NDE1	ARHGAP1	ILMN_1732060	-0.200411	0.07217	-2.77692	0.00856242	0.0260947					-0.061	0.028	-2.1	0.033
1906	rs2242549	NDE1	DEGS1	ILMN_1780058	0.233171	0.0840135	2.7754	0.00859566	0.0261411										Target
1907	rs2242549	NDE1	NCSTN	ILMN_1735180	-0.183125	0.0659739	-2.77572	0.00858854	0.0261411
1908	rs2242549	NDE1	NUBPL	ILMN_2048811	0.184057	0.066315	2.7755	0.00859342	0.0261411										Target
1909	rs2242549	NDE1	SENP5	ILMN_1675501	0.193569	0.0696231	2.78023	0.00858439	0.0261411
1910	rs2242549	NDE1	H3F3B	ILMN_1695706	-0.175162	0.0631497	-2.77375	0.00863153	0.0262227	-0.362747	0.175664	-2.06501	0.0471031
1911	rs2242549	NDE1	PIGY	ILMN_1672366	-0.290417	0.104696	-2.77389	0.00862843	0.0262227
1912	rs2242549	NDE1	PCBD1	ILMN_1786105	-0.171721	0.0619238	-2.77311	0.00864562	0.0262518
1913	rs2242549	NDE1	GPR108	ILMN_2396571	-0.155726	0.0561798	-2.77192	0.00867174	0.0263173
1914	rs2242549	NDE1	HS.213061	ILMN_1869109	0.181417	0.0654705	2.77097	0.00869259	0.0263575
1915	rs2242549	NDE1	SIK1	ILMN_3235647	-0.179525	0.0647892	-2.7709	0.00869408	0.0263575
1916	rs2242549	NDE1	TAPBPL	ILMN_1805449	-0.181891	0.0656489	-2.77066	0.00869954	0.0263603
1917	rs2242549	NDE1	AKR1D1	ILMN_2157277	0.188013	0.0678861	2.76954	0.00872415	0.0264211
1918	rs2242549	NDE1	LOC653234	ILMN_1734553	0.212804	0.0766166	2.77752	0.00874326	0.0264652
1919	rs2242549	NDE1	LOC729580	ILMN_3300198	-0.197188	0.0712292	-2.76835	0.00875044	0.0264731
1920	rs2242549	NDE1	NUDT5	ILMN_1711314	-0.195203	0.0705564	-2.76663	0.00878882	0.0265688
1921	rs2242549	NDE1	RPGR	ILMN_1768097	0.223536	0.0802558	2.78529	0.00879121	0.0265688
1922	rs2242549	NDE1	HM13	ILMN_1766269	0.159868	0.0578006	2.76585	0.00880619	0.0266002
1923	rs2242549	NDE1	ADAM15	ILMN_2384544	-0.174193	0.0630364	-2.76337	0.0088616	0.0266673
1924	rs2242549	NDE1	C4ORF48	ILMN_3239531	-0.16704	0.0603501	-2.76785	0.00885679	0.0266673
1925	rs2242549	NDE1	CCDC28A	ILMN_1798659	0.183067	0.0662612	2.7628	0.00887435	0.0266673
1926	rs2242549	NDE1	CCDC93	ILMN_3248263	0.170739	0.0617725	2.76399	0.00884764	0.0266673					-0.096	0.041	-2.4	0.019		Target
1927	rs2242549	NDE1	ILF3	ILMN_1698463	0.197474	0.071469	2.76307	0.0088684	0.0266673
1928	rs2242549	NDE1	KAT5	ILMN_1759789	0.152401	0.0551257	2.76461	0.00883374	0.0266673
1929	rs2242549	NDE1	LOC399491	ILMN_3246247	0.169809	0.0614504	2.76336	0.0088619	0.0266673
1930	rs2242549	NDE1	LOC646476	ILMN_3244240	0.158383	0.0572157	2.76817	0.00884982	0.0266673
1931	rs2242549	NDE1	SEC23A	ILMN_1790311	0.179758	0.0650613	2.7629	0.00887211	0.0266673
1932	rs2242549	NDE1	TMEM160	ILMN_1704024	-0.202115	0.0731351	-2.76359	0.00885675	0.0266673
1933	rs2242549	NDE1	LOC728944	ILMN_1665601	0.180007	0.0651741	2.76194	0.00889375	0.0266745
1934	rs2242549	NDE1	MAST3	ILMN_1738749	-0.180194	0.0652419	-2.76193	0.00889382	0.0266745										Target
1935	rs2242549	NDE1	P4HB	ILMN_1719303	-0.169635	0.0614161	-2.76206	0.00889105	0.0266745
1936	rs2242549	NDE1	RAD54L2	ILMN_3244803	0.181785	0.0658194	2.76188	0.0088951	0.0266745
1937	rs2242549	NDE1	TTL	ILMN_1764043	-0.184555	0.0667384	-2.76535	0.00891286	0.0267139
1938	rs2242549	NDE1	BIN1	ILMN_2309245	0.193331	0.0700427	2.7602	0.00893302	0.0267292
1939	rs2242549	NDE1	C17ORF70	ILMN_1711823	-0.18365	0.0665325	-2.76031	0.00893049	0.0267292
1940	rs2242549	NDE1	NOP56	ILMN_1705407	0.196732	0.0712837	2.75984	0.00894097	0.0267292
1941	rs2242549	NDE1	SMAD2	ILMN_1771203	-0.191346	0.069224	-2.76417	0.0089395	0.0267292					-0.07	0.034	-2.1	0.041
1942	rs2242549	NDE1	TMEM126B	ILMN_1766851	-0.193498	0.0698879	-2.76869	0.00893918	0.0267292
1943	rs2242549	NDE1	CCDC128	ILMN_1667356	-0.193045	0.0699698	-2.75898	0.0089606	0.0267741
1944	rs2242549	NDE1	MRPS9	ILMN_1813207	0.211308	0.076595	2.75877	0.00896526	0.0267742
1945	rs2242549	NDE1	DNAJC4	ILMN_3307827	-0.207492	0.0752227	-2.75837	0.00897439	0.0267877
1946	rs2242549	NDE1	CNPY2	ILMN_3243471	-0.165949	0.0601776	-2.75766	0.00899049	0.026822
1947	rs2242549	NDE1	SP100	ILMN_2284998	0.190158	0.0689764	2.75686	0.00900866	0.0268624
1948	rs2242549	NDE1	SLTM	ILMN_1718815	0.220631	0.0799186	2.7607	0.00901783	0.0268759
1949	rs2242549	NDE1	COPS7A	ILMN_1758412	-0.162145	0.0588307	-2.75612	0.00902555	0.0268851
1950	rs2242549	NDE1	EIF3K	ILMN_1694057	-0.247243	0.0897361	-2.75523	0.009046	0.0269322
1951	rs2242549	NDE1	YES1	ILMN_1691466	0.170894	0.062031	2.75498	0.00905159	0.0269351
1952	rs2242549	NDE1	LUC7L2	ILMN_1747099	0.191606	0.0694643	2.75835	0.00907145	0.0269665
1953	rs2242549	NDE1	PCDHB9	ILMN_2047885	0.194754	0.0707128	2.75415	0.00907055	0.0269665
1954	rs2242549	NDE1	CNN2	ILMN_1708486	-0.170791	0.0620183	-2.75388	0.00907678	0.0269686
1955	rs2242549	NDE1	DUSP16	ILMN_1764361	0.184787	0.0671063	2.75365	0.0090821	0.0269705
1956	rs2242549	NDE1	SP110	ILMN_2415144	-0.178874	0.0649743	-2.753	0.0090971	0.0270013
1957	rs2242549	NDE1	CHST13	ILMN_1734707	-0.196854	0.0714135	-2.75655	0.00911262	0.0270335	-0.58301	0.190219	-3.06494	0.00439786	-0.13	0.05	-2.6	0.0098
1958	rs2242549	NDE1	DHX36	ILMN_1738272	0.165115	0.0600272	2.75067	0.00915061	0.0271324
1959	rs2242549	NDE1	DDX51	ILMN_2215382	0.200585	0.0729405	2.74999	0.00916651	0.0271656					-0.043	0.022	-2	0.048		Target
1960	rs2242549	NDE1	BANP	ILMN_1701216	0.205686	0.0748085	2.74949	0.00917789	0.0271855
1961	rs2242549	NDE1	APPL2	ILMN_1765076	0.166745	0.0606651	2.74861	0.00919848	0.0272048					-0.061	0.03	-2	0.043
1962	rs2242549	NDE1	LOC653884	ILMN_1658460	0.191052	0.0695034	2.74881	0.00919368	0.0272048
1963	rs2242549	NDE1	SPINT2	ILMN_1800739	-0.18607	0.0676956	-2.74863	0.00919793	0.0272048	-0.321622	0.150741	-2.13361	0.0406392
1964	rs2242549	NDE1	HS.568928	ILMN_1819608	-0.181304	0.065987	-2.74757	0.00922263	0.0272485
1965	rs2242549	NDE1	KRT72	ILMN_1695812	0.142872	0.0517434	2.76116	0.00921822	0.0272485					-0.2	0.071	-2.9	0.0044
1966	rs2242549	NDE1	BACH2	ILMN_2058468	0.201289	0.0728332	2.7637	0.00927545	0.0273508										Target
1967	rs2242549	NDE1	CIAO1	ILMN_2048793	0.16975	0.0618309	2.74539	0.00927354	0.0273508
1968	rs2242549	NDE1	LOC220686	ILMN_1674768	0.213897	0.0779145	2.74528	0.0092761	0.0273508
1969	rs2242549	NDE1	MRE11A	ILMN_1658636	0.227851	0.0825896	2.75883	0.0092718	0.0273508
1970	rs2242549	NDE1	UBL7	ILMN_1733991	-0.198423	0.0722981	-2.74451	0.00929395	0.0273895					-0.072	0.03	-2.4	0.016
1971	rs2242549	NDE1	RASSF7	ILMN_1733110	-0.181256	0.0660578	-2.74391	0.00930824	0.0274177
1972	rs2242549	NDE1	TBL1XR1	ILMN_1798657	0.178804	0.0650768	2.74758	0.00932041	0.0274396
1973	rs2242549	NDE1	DUSP5	ILMN_1656501	-0.163547	0.0596447	-2.74201	0.00935275	0.0275209
1974	rs2242549	NDE1	KIAA0430	ILMN_1793371	0.164448	0.0599907	2.74123	0.0093713	0.0275336					-0.066	0.029	-2.3	0.025		Target
1975	rs2242549	NDE1	MOSPD3	ILMN_1805345	-0.153866	0.0561225	-2.74162	0.00936212	0.0275336
1976	rs2242549	NDE1	MRPL49	ILMN_1681324	0.188433	0.0687363	2.74139	0.00936741	0.0275336					0.089	0.039	2.3	0.025
1977	rs2242549	NDE1	MGC13057	ILMN_1787526	-0.169769	0.0619462	-2.74059	0.00938635	0.0275639
1978	rs2242549	NDE1	HLA-DMB	ILMN_1761733	-0.175515	0.0640516	-2.74021	0.00939532	0.0275763
1979	rs2242549	NDE1	NSUN5C	ILMN_1688070	-0.205461	0.0747629	-2.74817	0.00941041	0.0276066
1980	rs2242549	NDE1	NEU1	ILMN_1763144	-0.150566	0.0549718	-2.73897	0.0094247	0.0276346										Target
1981	rs2242549	NDE1	JMY	ILMN_3251620	0.209103	0.0762457	2.7425	0.00944005	0.0276516
1982	rs2242549	NDE1	LOC729446	ILMN_1719694	0.16862	0.0615757	2.73842	0.00943796	0.0276516
1983	rs2242549	NDE1	RGS18	ILMN_2101278	-0.178359	0.0651391	-2.73812	0.00944491	0.0276519
1984	rs2242549	NDE1	SLC39A3	ILMN_2234970	-0.171528	0.0626546	-2.73768	0.00945543	0.0276688	-0.311508	0.140167	-2.22241	0.0334462						Target
1985	rs2242549	NDE1	ZDHHC6	ILMN_1739659	0.195039	0.0712527	2.73729	0.00946474	0.0276821
1986	rs2242549	NDE1	HS.473191	ILMN_1856315	0.179892	0.0657379	2.7365	0.00948366	0.0277234
1987	rs2242549	NDE1	ABCG1	ILMN_1794782	0.175664	0.064006	2.74449	0.00949732	0.0277354
1988	rs2242549	NDE1	GSN	ILMN_1801043	-0.170508	0.0621263	-2.74454	0.00949614	0.0277354
1989	rs2242549	NDE1	GABPA	ILMN_1750029	0.183328	0.0670393	2.73463	0.00952831	0.027798
1990	rs2242549	NDE1	RHOC	ILMN_1673305	-0.181413	0.0663368	-2.73473	0.00952608	0.027798					0.065	0.029	2.2	0.026
1991	rs2242549	NDE1	CDC123	ILMN_1678605	0.16314	0.0596664	2.73421	0.00953858	0.0278
1992	rs2242549	NDE1	TSR1	ILMN_1775761	0.205529	0.0751648	2.73438	0.00953431	0.0278										Target
1993	rs2242549	NDE1	C3ORF37	ILMN_1815682	0.170381	0.0623234	2.73382	0.00954771	0.0278127
1994	rs2242549	NDE1	MED23	ILMN_1690999	0.162765	0.0595559	2.73298	0.00956805	0.0278579
1995	rs2242549	NDE1	TJAP1	ILMN_1743763	0.173131	0.0633645	2.7323	0.00958438	0.0278915
1996	rs2242549	NDE1	TIMM44	ILMN_1784031	0.158714	0.0581029	2.7316	0.00960122	0.0279265										Target
1997	rs2242549	NDE1	CASP8	ILMN_2377733	0.165372	0.060545	2.73139	0.00960634	0.0279274
1998	rs2242549	NDE1	AP3M1	ILMN_2362122	0.190603	0.0698094	2.73033	0.00963208	0.027943
[truncated: 910 more rows]
